# Supplementary material for: Evaluation of Saccharomyces cerevisiae fermented Moutai distiller’s grains as an alternative ingredient for growing-finishing pigs
Source: Transl Anim Sci. 2025 Oct 24;9:txaf143. doi: 10.1093/tas/txaf143 (PMC12700652; doi:10.1093/tas/txaf143)
Supplement: txaf143_Supplementary_Data [file txaf143_supplementary_data.xlsx]

## Sheet: 组间差异详情表_ExpDiff_20250828_173426
Metabolite	Metab ID	Formula	VIP_pred_OPLS-DA	VIP_PLS-DA	FC(FMDG/MDDG)	Log2FC(FMDG/MDDG)	P_value	FDR	FMDG_mean	FMDG_SD	MDDG_mean	MDDG_SD	Regulate	KEGG Compound ID	KEGG Compound First Category	KEGG Compound Second Category	KEGG Pathway ID	KEGG Pathway Description	KEGG Pathway First Category	KEGG Pathway Second Category	Library ID	HMDB Superclass	HMDB Class	HMDB Subclass	M/Z	Retention time	Adducts	Fragmentation Score	Theoretical Fragmentation Score	ID	Mode	Score
3'-Adenylic Acid	metab_12659	C10H14N5O7P	4.1541	4.1541	0.2649	-1.9166	5.252E-13	6.521E-10	1.451	0.01999	5.478	0.02977	down	C01367;_	-	-	map01100;map00230	Metabolic pathways;Purine metabolism	Metabolism;Metabolism	Global and overview maps;Nucleotide metabolism	HMDB0003540;HMDB0258140	Nucleosides, nucleotides, and analogues	Ribonucleoside 3''-phosphates	Not Available	346.055	0.940067	M-H	92	0	neg_867	neg	55.5
Pyrophosphate	metab_12261	H4O7P2	3.6052	3.6053	2.028	1.02	4.616E-7	4.971E-6	6.019	0.0191	2.968	0.2665	up	C00013	-	-	map05012;map00190;map05022	Parkinson disease;Oxidative phosphorylation;Pathways of neurodegeneration - multiple diseases	Human Diseases;Metabolism;Human Diseases	Neurodegenerative disease;Energy metabolism;Neurodegenerative disease	HMDB0000250;PW_C000170	Homogeneous non-metal compounds	Non-metal oxoanionic compounds	Non-metal pyrophosphates	176.936	0.662883	M-H	76.2	0	neg_469	neg	54.5
Eburicoic Acid	metab_6477	C31H50O3	3.2604	3.2603	0.4787	-1.0629	5.266E-13	2.031E-10	2.49	0.001342	5.202	0.02412	down	C14495;_	-	-	-	-	-	-	HMDB0251678	Lipids and lipid-like molecules	Prenol lipids	Triterpenoids	493.364	6.48967	M+Na	0	55.6	pos_6478	pos	46.4
7',8'-Dihydro-8'-Hydroxyreticulataxanthin	metab_5178	C33H46O3	3.1802	3.1792	0.5068	-0.9804	0.001352	0.002531	2.891	1	5.704	0.0171	down	-	-	-	-	-	-	-	HMDB0039090	Lipids and lipid-like molecules	Prenol lipids	Triterpenoids	491.348	6.4152	M+H	0	45.2	pos_5179	pos	44.5
3',5'-Cyclic Gmp	metab_19773	C10H12N5O7P	2.922	2.922	0.5983	-0.7409	8.145E-11	2.197E-8	2.969	0.02068	4.962	0.03556	down	C00942	Nucleic acids	Cyclic nucleotides	map01100;map00230;map04976;map04970;map04540;map04714;map04270;map04921;map04713;map04923;map04925;map04924;map04022;map04740;map04730;map04744;map04611	Metabolic pathways;Purine metabolism;Bile secretion;Salivary secretion;Gap junction;Thermogenesis;Vascular smooth muscle contraction;Oxytocin signaling pathway;Circadian entrainment;Regulation of lipolysis in adipocytes;Aldosterone synthesis and secretion;Renin secretion;cGMP-PKG signaling pathway;Olfactory transduction;Long-term depression;Phototransduction;Platelet activation	Metabolism;Metabolism;Organismal Systems;Organismal Systems;Cellular Processes;Organismal Systems;Organismal Systems;Organismal Systems;Organismal Systems;Organismal Systems;Organismal Systems;Organismal Systems;Environmental Information Processing;Organismal Systems;Organismal Systems;Organismal Systems;Organismal Systems	Global and overview maps;Nucleotide metabolism;Digestive system;Digestive system;Cellular community - eukaryotes;Environmental adaptation;Circulatory system;Endocrine system;Environmental adaptation;Endocrine system;Endocrine system;Endocrine system;Signal transduction;Sensory system;Nervous system;Sensory system;Immune system	HMDB0001314	Nucleosides, nucleotides, and analogues	Purine nucleotides	Cyclic purine nucleotides	344.039	1.23873	M-H	73.2	0	neg_7981	neg	51.6
Triptohypol F	metab_6346	C31H52O2	2.7042	2.7038	0.6478	-0.6264	4.896E-6	2.024E-5	3.474	0.2463	5.363	0.01475	down	-	-	-	-	-	-	-	HMDB0035495	Lipids and lipid-like molecules	Prenol lipids	Triterpenoids	495.357	6.6179	M+K	0	66.5	pos_6347	pos	49.9
Cytidine-3'-Monophosphate	metab_12599	C9H14N3O8P	2.6948	2.6948	0.6586	-0.6025	7.863E-9	3.513E-7	3.274	0.06732	4.971	0.03329	down	C05822	-	-	map00240;map01100	Pyrimidine metabolism;Metabolic pathways	Metabolism;Metabolism	Nucleotide metabolism;Global and overview maps	HMDB0240312	Organic oxygen compounds	Organooxygen compounds	Carbohydrates and carbohydrate conjugates	322.044	0.875817	M-H	88.9	0	neg_807	neg	55
3-Methyloxindole	metab_4345	C9H9NO	2.6644	2.6644	0.6509	-0.6194	2.122E-7	1.622E-6	3.394	0.1394	5.214	0.01129	down	C02366	-	-	-	-	-	-	HMDB0304943	Organoheterocyclic compounds	Indoles and derivatives	Indolines	165.102	6.031	M+NH4	0	46.9	pos_4346	pos	47.5
Pe(16:1(9Z)/P-18:1(11Z))	metab_6154	C39H74NO7P	2.6141	2.6139	0.6596	-0.6003	1.305E-6	6.918E-6	3.407	0.1808	5.165	0.03077	down	C00350	Lipids	Phospholipids	map01100;map00564;map01110;map00563;map04136;map05167;map04138;map05130;map04723;map04140	Metabolic pathways;Glycerophospholipid metabolism;Biosynthesis of secondary metabolites;Glycosylphosphatidylinositol (GPI)-anchor biosynthesis;Autophagy - other;Kaposi sarcoma-associated herpesvirus infection;Autophagy - yeast;Pathogenic Escherichia coli infection;Retrograde endocannabinoid signaling;Autophagy - animal	Metabolism;Metabolism;Metabolism;Metabolism;Cellular Processes;Human Diseases;Cellular Processes;Human Diseases;Organismal Systems;Cellular Processes	Global and overview maps;Lipid metabolism;Global and overview maps;Glycan biosynthesis and metabolism;Transport and catabolism;Infectious disease: viral;Transport and catabolism;Infectious disease: bacterial;Nervous system;Transport and catabolism	HMDB0008984	Lipids and lipid-like molecules	Glycerophospholipids	Glycerophosphoethanolamines	699.516	6.9333	M+	0	65.4	pos_6155	pos	47.8
Epicatechin-(2Alpha->7,4Alpha->8)-Epicatechin 3-Galactoside	metab_15051	C36H34O15	2.6053	2.6053	1.3996	0.485	2.17E-11	9.802E-9	5.548	0.01099	3.964	0.02381	up	-	-	-	-	-	-	-	HMDB0301676	Phenylpropanoids and polyketides	Flavonoids	Biflavonoids and polyflavonoids	705.182	5.88945	M-H	0	42.3	neg_3259	neg	46.5
7-(4-Fluorophenyl)-2-Phenyl-[1,2,4]Triazolo[1,5-A]Pyrimidine	metab_2753	C17H11FN4	2.5883	2.5883	1.516	0.6003	4.804E-10	1.831E-8	5.024	0.01175	3.314	0.04599	up	-	-	-	-	-	-	-	-	-	-	-	291.107	4.0545	M+H	60.3	0	pos_2754	pos	46.7
Diethyl Azelate	metab_6844	C13H24O4	2.5422	2.5421	1.4789	0.5646	8.388E-13	2.696E-10	5.092	0.01581	3.443	0.001402	up	-	-	-	-	-	-	-	-	-	-	-	245.174	6.23372	M+H	80.6	0	pos_6845	pos	53.9
Dg(18:1(9Z)/16:1(9Z)/0:0)	metab_5612	C37H68O5	2.4371	2.4366	0.7057	-0.503	0.0005405	0.001119	3.867	0.4821	5.48	0.01139	down	_;C00165	-	-	map05214;map05167;map04650;map05163;map04750;map05235;map04015;map04014;map04659;map04540;map04010;map04012;map05022;map04370;map04371;map04072;map04071;map04975;map05143;map05012;map05231;map05146;map04919;map05200;map04961;map04745;map04921;map04920;map04923;map04925;map05017;map04625;map04929;map04726;map04725;map04724;map04723;map04722;map05223;map04720;map04666;map05170;map04664;map04658;map…	Glioma;Kaposi sarcoma-associated herpesvirus infection;Natural killer cell mediated cytotoxicity;Human cytomegalovirus infection;Inflammatory mediator regulation of TRP channels;PD-L1 expression and PD-1 checkpoint pathway in cancer;Rap1 signaling pathway;Ras signaling pathway;Th17 cell differentiation;Gap junction;MAPK signaling pathway;ErbB signaling pathway;Pathways of neurodegeneration - mult…	Human Diseases;Human Diseases;Organismal Systems;Human Diseases;Organismal Systems;Human Diseases;Environmental Information Processing;Environmental Information Processing;Organismal Systems;Cellular Processes;Environmental Information Processing;Environmental Information Processing;Human Diseases;Environmental Information Processing;Environmental Information Processing;Environmental Information …	Cancer: specific types;Infectious disease: viral;Immune system;Infectious disease: viral;Sensory system;Cancer: overview;Signal transduction;Signal transduction;Immune system;Cellular community - eukaryotes;Signal transduction;Signal transduction;Neurodegenerative disease;Signal transduction;Signal transduction;Signal transduction;Signal transduction;Digestive system;Infectious disease: parasitic…	HMDB0007215	Lipids and lipid-like molecules	Glycerolipids	Diradylglycerols	615.495	7.0561	M+Na	0	61.2	pos_5613	pos	48.4
Dg(Pgf1Alpha/I-18:0/0:0)	metab_15731	C41H76O8	2.3792	2.3788	0.7643	-0.3878	4.437E-7	4.855E-6	4.306	0.1119	5.634	0.0287	down	-	-	-	-	-	-	-	HMDB0299748	Not Available	Not Available	Not Available	741.551	6.47118	M+FA-H	0	73.3	neg_3939	neg	52.7
Adenosine Monophosphate	metab_1077	C10H14N5O7P	2.3746	2.3745	0.761	-0.3941	7.565E-9	1.251E-7	4.588	0.0612	6.029	0.01641	down	C00020	Nucleic acids	Nucleotides	map01110;map00230;map01240;map04211;map00908;map05012;map04923;map04925;map04924;map04927;map04740;map01065;map04742;map05032;map01060;map01100;map01232;map04068;map04022;map04928;map04024;map01070;map05022;map01523;map04934;map04150;map04151;map04152	Biosynthesis of secondary metabolites;Purine metabolism;Biosynthesis of cofactors;Longevity regulating pathway;Zeatin biosynthesis;Parkinson disease;Regulation of lipolysis in adipocytes;Aldosterone synthesis and secretion;Renin secretion;Cortisol synthesis and secretion;Olfactory transduction;Biosynthesis of alkaloids derived from histidine and purine;Taste transduction;Morphine addiction;Biosyn…	Metabolism;Metabolism;Metabolism;Organismal Systems;Metabolism;Human Diseases;Organismal Systems;Organismal Systems;Organismal Systems;Organismal Systems;Organismal Systems;Metabolism;Organismal Systems;Human Diseases;Metabolism;Metabolism;Metabolism;Environmental Information Processing;Environmental Information Processing;Organismal Systems;Environmental Information Processing;Metabolism;Human D…	Global and overview maps;Nucleotide metabolism;Global and overview maps;Aging;Metabolism of terpenoids and polyketides;Neurodegenerative disease;Endocrine system;Endocrine system;Endocrine system;Endocrine system;Sensory system;Chemical structure transformation maps;Sensory system;Substance dependence;Chemical structure transformation maps;Global and overview maps;Global and overview maps;Signal …	HMDB0000045;PW_C000032	Nucleosides, nucleotides, and analogues	Purine nucleotides	Purine ribonucleotides	348.07	0.932767	M+H	59.4	0	pos_1078	pos	50.1
5-Hydroxytryptoline	metab_2534	C11H12N2O	2.3728	2.3728	0.7538	-0.4078	9.104E-12	1.33E-9	4.399	0.01882	5.836	0.008342	down	-	-	-	-	-	-	-	HMDB0256638	Organoheterocyclic compounds	Indoles and derivatives	Pyridoindoles	230.128	3.77123	M+ACN+H	0	44.9	pos_2535	pos	45.6
N-Lactoyl-Methionine	metab_18954	C8H15NO4S	2.3682	2.368	1.332	0.4136	2.43E-9	1.648E-7	5.256	0.03059	3.946	0.03652	up	-	-	-	-	-	-	-	HMDB0062182	Organic acids and derivatives	Carboxylic acids and derivatives	Amino acids, peptides, and analogues	220.065	3.55012	M-H	0	52.6	neg_7162	neg	49.2
Dg(20:5(5Z,8Z,11Z,14Z,17Z)/15:0/0:0)	metab_5600	C38H64O5	2.3439	2.3439	0.7166	-0.4809	1.507E-5	5.144E-5	3.61	0.2242	5.038	0.02903	down	_;C00165	-	-	map05214;map05167;map04650;map05163;map04750;map05235;map04015;map04014;map04659;map04540;map04010;map04012;map05022;map04370;map04371;map04072;map04071;map04975;map05143;map05012;map05231;map05146;map04919;map05200;map04961;map04745;map04921;map04920;map04923;map04925;map05017;map04625;map04929;map04726;map04725;map04724;map04723;map04722;map05223;map04720;map04666;map05170;map04664;map04658;map…	Glioma;Kaposi sarcoma-associated herpesvirus infection;Natural killer cell mediated cytotoxicity;Human cytomegalovirus infection;Inflammatory mediator regulation of TRP channels;PD-L1 expression and PD-1 checkpoint pathway in cancer;Rap1 signaling pathway;Ras signaling pathway;Th17 cell differentiation;Gap junction;MAPK signaling pathway;ErbB signaling pathway;Pathways of neurodegeneration - mult…	Human Diseases;Human Diseases;Organismal Systems;Human Diseases;Organismal Systems;Human Diseases;Environmental Information Processing;Environmental Information Processing;Organismal Systems;Cellular Processes;Environmental Information Processing;Environmental Information Processing;Human Diseases;Environmental Information Processing;Environmental Information Processing;Environmental Information …	Cancer: specific types;Infectious disease: viral;Immune system;Infectious disease: viral;Sensory system;Cancer: overview;Signal transduction;Signal transduction;Immune system;Cellular community - eukaryotes;Signal transduction;Signal transduction;Neurodegenerative disease;Signal transduction;Signal transduction;Signal transduction;Signal transduction;Digestive system;Infectious disease: parasitic…	HMDB0007561	Lipids and lipid-like molecules	Glycerolipids	Diradylglycerols	642.513	6.98118	M+ACN+H	0	96.5	pos_5601	pos	52
7-Dehydrodesmosterol	metab_6469	C27H42O	2.302	2.3021	0.759	-0.3978	1.299E-5	4.564E-5	4.334	0.2111	5.71	0.0232	down	C05107	-	-	map01100;map00100	Metabolic pathways;Steroid biosynthesis	Metabolism;Metabolism	Global and overview maps;Lipid metabolism	HMDB0003896	Lipids and lipid-like molecules	Steroids and steroid derivatives	Cholestane steroids	437.337	6.50568	M+CH3OH+Na	0	59.1	pos_6470	pos	48.5
Lithocholic Acid Glycine Conjugate	metab_5218	C26H43NO4	2.2924	2.2924	0.7869	-0.3457	1.153E-9	3.493E-8	4.956	0.03713	6.298	0.0219	down	C15557	-	-	-	-	-	-	HMDB0000698	Lipids and lipid-like molecules	Steroids and steroid derivatives	Bile acids, alcohols and derivatives	475.352	6.44718	M+ACN+H	0	81.8	pos_5219	pos	55.3
Eriodictyol-7-O-Glucoside	metab_14362	C21H22O11	2.2836	2.2834	1.3884	0.4735	7.921E-5	0.0002484	4.493	0.03712	3.236	0.263	up	-	-	-	-	-	-	-	HMDB0029544	Benzenoids	Benzene and substituted derivatives	Benzoic acids and derivatives	449.108	4.71428	M-H	66.7	0	neg_2570	neg	50.2
Lagochilline	metab_7972	C20H36O5	2.2832	2.2831	1.3263	0.4074	2.0E-8	2.59E-7	5.414	0.005734	4.082	0.06871	up	-	-	-	-	-	-	-	-	-	-	-	356.254	5.49638	M+	42.7	0	pos_7973	pos	45.2
Histidylvaline	metab_17136	C11H18N4O3	2.2752	2.275	1.3423	0.4247	8.756E-10	9.296E-8	4.741	0.03401	3.532	0.01475	up	-	-	-	-	-	-	-	HMDB0028898	Organic acids and derivatives	Carboxylic acids and derivatives	Amino acids, peptides, and analogues	275.113	6.20438	M+Na-2H	0	40.9	neg_5344	neg	45.6
N-Eicosapentaenoyl Lysine	metab_5258	C26H42N2O3	2.2396	2.2395	0.7962	-0.3287	1.162E-10	7.629E-9	5.002	0.02554	6.282	0.01157	down	-	-	-	-	-	-	-	HMDB0242075	Not Available	Not Available	Not Available	431.327	6.4737	M+H	0	54	pos_5259	pos	49.9
1-Phenylcyclohexylamine	metab_6804	C12H17N	2.2355	2.2354	0.8077	-0.3081	4.646E-12	9.141E-10	5.356	0.0148	6.631	0.006908	down	-	-	-	-	-	-	-	HMDB0243991	Organic nitrogen compounds	Organonitrogen compounds	Amines	193.17	6.26035	M+NH4	0	61.8	pos_6805	pos	51.5
Luteolin	metab_14730	C15H10O6	2.2277	2.2276	1.3448	0.4274	2.27E-6	1.561E-5	4.559	0.01798	3.39	0.1328	up	C01514	-	-	map01100;map00941;map01110;map00946;map00944	Metabolic pathways;Flavonoid biosynthesis;Biosynthesis of secondary metabolites;Degradation of flavonoids;Flavone and flavonol biosynthesis	Metabolism;Metabolism;Metabolism;Metabolism;Metabolism	Global and overview maps;Biosynthesis of other secondary metabolites;Global and overview maps;Biosynthesis of other secondary metabolites;Biosynthesis of other secondary metabolites	HMDB0005800;LMPK12110006	Phenylpropanoids and polyketides	Flavonoids	Flavones	285.04	5.35497	M-H	80.1	0	neg_2938	neg	53.9
N-Nitrosotomatidine	metab_5279	C27H44N2O3	2.2248	2.2248	0.8219	-0.283	2.903E-10	1.339E-8	5.827	0.01827	7.09	0.02657	down	-	-	-	-	-	-	-	HMDB0034102	Lipids and lipid-like molecules	Steroids and steroid derivatives	Steroidal alkaloids	445.342	6.50035	M+H	0	62.2	pos_5280	pos	52
3-Aminobenzylamine	metab_8855	C7H10N2	2.2179	2.2178	0.8135	-0.2978	2.685E-15	6.473E-12	5.473	0.004179	6.728	0.002012	down	-	-	-	-	-	-	-	-	-	-	-	123.091	4.2579	M+H	39	0	pos_8856	pos	45.9
Eriodictyol 7-O-Beta-D-Glucoside	metab_14286	C21H22O11	2.1929	2.1928	1.3114	0.3911	2.165E-7	3.03E-6	4.746	0.03327	3.619	0.08028	up	-	-	-	-	-	-	-	-	-	-	-	449.108	4.60772	M-H	66.6	0	neg_2494	neg	50.4
Pelargonidin-3,5-Diglucoside-5-O-P-Coumaroylglucoside	metab_17627	C36H36O17	2.1612	2.1611	1.2356	0.3052	7.802E-10	8.692E-8	5.717	0.02046	4.627	0.02566	up	-	-	-	-	-	-	-	HMDB0304454	Phenylpropanoids and polyketides	Flavonoids	Flavonoid glycosides	721.176	5.74547	M-H2O-H	0	55.1	neg_5835	neg	48.6
3,6-Dihydroxydodecanoylcarnitine	metab_17477	C19H37NO6	2.147	2.1471	0.7745	-0.3686	1.584E-5	6.944E-5	3.765	0.1739	4.861	0.02015	down	-	-	-	-	-	-	-	HMDB0241294	Lipids and lipid-like molecules	Fatty Acyls	Fatty acid esters	410.229	5.92682	M+Cl	0	43.4	neg_5685	neg	45.1
Guanosine 5'-Monophosphate	metab_12734	C10H14N5O8P	2.1466	2.1469	0.7964	-0.3285	7.697E-7	7.202E-6	4.236	0.1012	5.319	0.02097	down	C00144	Nucleic acids	Nucleotides	map01100;map00230;map01232;map04022;map04740;map01523;map01065;map04742;map04744;map01060	Metabolic pathways;Purine metabolism;Nucleotide metabolism;cGMP-PKG signaling pathway;Olfactory transduction;Antifolate resistance;Biosynthesis of alkaloids derived from histidine and purine;Taste transduction;Phototransduction;Biosynthesis of plant secondary metabolites	Metabolism;Metabolism;Metabolism;Environmental Information Processing;Organismal Systems;Human Diseases;Metabolism;Organismal Systems;Organismal Systems;Metabolism	Global and overview maps;Nucleotide metabolism;Global and overview maps;Signal transduction;Sensory system;Drug resistance: antineoplastic;Chemical structure transformation maps;Sensory system;Sensory system;Chemical structure transformation maps	HMDB0001397	Nucleosides, nucleotides, and analogues	Purine nucleotides	Purine ribonucleotides	362.05	1.05733	M-H	67.7	0	neg_942	neg	50
Sedoheptulose 7-Phosphate	metab_19999	C7H15O10P	2.1256	2.1257	1.2567	0.3296	0.0001027	0.0003084	5.346	0.01773	4.254	0.2411	up	C05382	-	-	map01100;map01110;map01250;map01120;map01200;map00710;map00540;map01230;map00030	Metabolic pathways;Biosynthesis of secondary metabolites;Biosynthesis of nucleotide sugars;Microbial metabolism in diverse environments;Carbon metabolism;Carbon fixation in photosynthetic organisms;Lipopolysaccharide biosynthesis;Biosynthesis of amino acids;Pentose phosphate pathway	Metabolism;Metabolism;Metabolism;Metabolism;Metabolism;Metabolism;Metabolism;Metabolism;Metabolism	Global and overview maps;Global and overview maps;Global and overview maps;Global and overview maps;Global and overview maps;Energy metabolism;Glycan biosynthesis and metabolism;Global and overview maps;Carbohydrate metabolism	HMDB0258206	Organic oxygen compounds	Organooxygen compounds	Carbohydrates and carbohydrate conjugates	325.009	0.784983	M+Cl	0	54.9	neg_8207	neg	48.6
Tg(8:0/8:0/I-18:0)	metab_5594	C37H70O6	2.1205	2.1206	0.7984	-0.3249	1.171E-7	1.005E-6	4.557	0.07972	5.708	0.007825	down	_;C00422	-;Lipids	-;Fats	map01100;map04979;map00561;map04977;map04975;map04923;map04714;map05417;map04931	Metabolic pathways;Cholesterol metabolism;Glycerolipid metabolism;Vitamin digestion and absorption;Fat digestion and absorption;Regulation of lipolysis in adipocytes;Thermogenesis;Lipid and atherosclerosis;Insulin resistance	Metabolism;Organismal Systems;Metabolism;Organismal Systems;Organismal Systems;Organismal Systems;Organismal Systems;Human Diseases;Human Diseases	Global and overview maps;Digestive system;Lipid metabolism;Digestive system;Digestive system;Endocrine system;Environmental adaptation;Cardiovascular disease;Endocrine and metabolic disease	HMDB0071361	Lipids and lipid-like molecules	Glycerolipids	Triradylcglycerols	633.505	6.90662	M+Na	0	58.6	pos_5595	pos	49.2
Maniladiol	metab_5363	C30H50O2	2.1132	2.1131	0.8337	-0.2623	7.182E-11	5.386E-9	5.712	0.02031	6.851	0.01088	down	C21820;_	-	-	-	-	-	-	HMDB0034550	Lipids and lipid-like molecules	Prenol lipids	Triterpenoids	447.358	6.58035	M+Na-H2O	0	75.9	pos_5364	pos	52.4
Mgdg(17:0/18:2)	metab_15736	C44H80O10	2.0863	2.0867	0.8225	-0.2818	1.017E-6	8.833E-6	4.742	0.09798	5.765	0.02977	down	-	-	-	-	-	-	-	-	-	-	-	767.567	6.47652	M-H	45.5	0	neg_3944	neg	47.3
N,N-Dimethyl-1,4-Phenylenediamine	metab_7983	C8H12N2	2.0823	2.0822	0.8069	-0.3095	6.914E-12	1.17E-9	4.626	0.01457	5.733	0.004096	down	C04203	-	-	-	-	-	-	HMDB0247696	Organic nitrogen compounds	Organonitrogen compounds	Amines	137.107	5.47503	M+H	49.5	0	pos_7984	pos	49.2
(R)-2-(4-(Tert-Butoxycarbonyl)Morpholin-3-Yl)Acetic Acid	metab_1330	C11H19NO5	2.0815	2.0814	1.1954	0.2575	1.436E-12	4.074E-10	6.767	0.001244	5.661	0.01157	up	-	-	-	-	-	-	-	HMDB0247375	Organoheterocyclic compounds	Oxazinanes	Morpholines	246.133	1.50787	M+H	0	61.6	pos_1331	pos	50.7
L-Methionine	metab_802	C5H11NO2S	2.0659	2.0658	1.2522	0.3245	6.143E-9	1.083E-7	5.417	0.01853	4.326	0.04244	up	C00073	Peptides	Amino acids	map01100;map04978;map01110;map01240;map01210;map00270;map00470;map00999;map01230;map00966;map04974;map00970;map01523;map05230;map01070;map01060	Metabolic pathways;Mineral absorption;Biosynthesis of secondary metabolites;Biosynthesis of cofactors;2-Oxocarboxylic acid metabolism;Cysteine and methionine metabolism;D-Amino acid metabolism;Biosynthesis of various plant secondary metabolites;Biosynthesis of amino acids;Glucosinolate biosynthesis;Protein digestion and absorption;Aminoacyl-tRNA biosynthesis;Antifolate resistance;Central carbon m…	Metabolism;Organismal Systems;Metabolism;Metabolism;Metabolism;Metabolism;Metabolism;Metabolism;Metabolism;Metabolism;Organismal Systems;Genetic Information Processing;Human Diseases;Human Diseases;Metabolism;Metabolism	Global and overview maps;Digestive system;Global and overview maps;Global and overview maps;Global and overview maps;Amino acid metabolism;Metabolism of other amino acids;Biosynthesis of other secondary metabolites;Global and overview maps;Biosynthesis of other secondary metabolites;Digestive system;Translation;Drug resistance: antineoplastic;Cancer: overview;Chemical structure transformation map…	HMDB0000696;PW_C000548	Organic acids and derivatives	Carboxylic acids and derivatives	Amino acids, peptides, and analogues	150.058	0.73575	M+H	94.4	0	pos_803	pos	57
Nocardicin A	metab_18037	C23H24N4O9	2.0566	2.0564	1.2262	0.2942	5.293E-8	1.157E-6	5.367	0.01542	4.377	0.05824	up	C01941;_	Antibiotics;-	beta-Lactams;-	map01100;map01110;map07012;map00261	Metabolic pathways;Biosynthesis of secondary metabolites;Cephalosporins - parenteral agents;Monobactam biosynthesis	Metabolism;Metabolism;Drug Development;Metabolism	Global and overview maps;Global and overview maps;Chronology: Antiinfectives;Biosynthesis of other secondary metabolites	HMDB0255683	Organoheterocyclic compounds	Lactams	Beta lactams	545.15	4.99703	M+FA-H	0	43.5	neg_6245	neg	45.1
Dehydrocarpaine I	metab_6434	C28H48N2O4	2.0453	2.0452	0.8208	-0.285	4.891E-9	9.32E-8	4.895	0.04181	5.964	0.01267	down	-	-	-	-	-	-	-	HMDB0030271	Phenylpropanoids and polyketides	Macrolides and analogues	Not Available	477.368	6.54303	M+H	0	44.9	pos_6435	pos	47
N-Acetyl-L-Methionine	metab_18960	C7H13NO3S	2.0397	2.0394	1.301	0.3796	3.94E-6	2.339E-5	4.245	0.04069	3.263	0.1167	up	C02712	-	-	-	-	-	-	HMDB0011745	Organic acids and derivatives	Carboxylic acids and derivatives	Amino acids, peptides, and analogues	190.054	3.54482	M-H	92.7	0	neg_7168	neg	57
Pro Ile Trp	metab_8027	C22H30N4O4	2.0273	2.0272	1.2388	0.309	7.813E-7	4.592E-6	5.478	0.003227	4.422	0.101	up	-	-	-	-	-	-	-	-	-	-	-	415.234	5.37873	M+H	83	0	pos_8028	pos	55.5
Razaxaban	metab_19385	C24H20F4N8O2	2.02	2.0199	1.183	0.2425	6.816E-11	2.159E-8	6.153	0.01778	5.201	0.006933	up	-	-	-	-	-	-	-	HMDB0257116	Benzenoids	Benzene and substituted derivatives	Anilides	527.161	2.63718	M-H	0	43.5	neg_7593	neg	44.8
N-Acetylneuraminate 9-Phosphate	metab_12493	C11H20NO12P	1.9998	1.9997	1.1733	0.2305	4.068E-9	2.38E-7	6.325	0.0199	5.391	0.03123	up	C06241	-	-	map01100;map00520;map01250	Metabolic pathways;Amino sugar and nucleotide sugar metabolism;Biosynthesis of nucleotide sugars	Metabolism;Metabolism;Metabolism	Global and overview maps;Carbohydrate metabolism;Global and overview maps	HMDB0006268	Organic oxygen compounds	Organooxygen compounds	Carbohydrates and carbohydrate conjugates	388.065	0.737083	M-H	0	74.9	neg_701	neg	53.9
3H-Dopamine	metab_8941	C8H13NO2	1.9981	1.9981	1.2502	0.3222	1.698E-10	9.802E-9	5.091	0.005799	4.072	0.02306	up	-	-	-	-	-	-	-	HMDB0246265	Organic oxygen compounds	Organooxygen compounds	Alcohols and polyols	120.081	4.14548	M+H-2H2O	0	41.5	pos_8942	pos	47.1
3'-Hydroxy-Ht2 Toxin	metab_10041	C22H32O9	1.9835	1.9835	1.2219	0.2892	7.648E-6	2.934E-5	5.605	0.0479	4.587	0.1353	up	-	-	-	-	-	-	-	HMDB0036162	Lipids and lipid-like molecules	Prenol lipids	Sesquiterpenoids	881.408	2.6769	2M+H	0	49.5	pos_10042	pos	46
Asp-Phe-Oh	metab_403	C18H16N2O8	1.9832	1.9831	0.8268	-0.2744	1.331E-8	1.945E-7	4.797	0.04725	5.802	0.01131	down	-	-	-	-	-	-	-	-	-	-	-	389.096	0.614183	M+H	55.1	0	pos_404	pos	47.6
3-(All-Trans-Octaprenyl)Benzene-1,2-Diol	metab_6132	C46H70O2	1.9567	1.9567	0.8158	-0.2937	4.911E-8	5.181E-7	4.34	0.05667	5.32	0.01606	down	C05811	-	-	-	-	-	-	HMDB0304113	Lipids and lipid-like molecules	Prenol lipids	Polyprenylphenols	659.521	7.1044	M+Na-H2O	0	42.2	pos_6133	pos	42.6
M-Chlorohippuric Acid	metab_20441	C9H8ClNO3	1.9563	1.9559	0.7936	-0.3335	6.075E-6	3.282E-5	3.48	0.1186	4.385	0.03102	down	-	-	-	-	-	-	-	HMDB0001309	Benzenoids	Benzene and substituted derivatives	Benzoic acids and derivatives	233.993	0.5879	M+Na-2H	0	40	neg_8649	neg	40.6
3-Methyl-2-Oxovaleric Acid	metab_18704	C6H10O3	1.9498	1.9498	0.8488	-0.2365	1.321E-11	7.16E-9	4.98	0.01328	5.867	0.002525	down	C00671;C03465	Organic acids;-	Carboxylic acids;-	map01100;map01110;map00280;map00290;map01210;map00785;map01230;map00966	Metabolic pathways;Biosynthesis of secondary metabolites;Valine, leucine and isoleucine degradation;Valine, leucine and isoleucine biosynthesis;2-Oxocarboxylic acid metabolism;Lipoic acid metabolism;Biosynthesis of amino acids;Glucosinolate biosynthesis	Metabolism;Metabolism;Metabolism;Metabolism;Metabolism;Metabolism;Metabolism;Metabolism	Global and overview maps;Global and overview maps;Amino acid metabolism;Amino acid metabolism;Global and overview maps;Metabolism of cofactors and vitamins;Global and overview maps;Biosynthesis of other secondary metabolites	HMDB0000491;PW_C000373	Organic acids and derivatives	Keto acids and derivatives	Short-chain keto acids and derivatives	129.056	3.95048	M-H	77.2	0	neg_6912	neg	54.8
S-Ethyl-L-Cysteine	metab_1006	C5H11NO2S	1.9493	1.9493	1.2153	0.2813	3.028E-10	1.362E-8	5.475	0.01132	4.505	0.02221	up	-	-	-	-	-	-	-	HMDB0257396	Organic acids and derivatives	Carboxylic acids and derivatives	Amino acids, peptides, and analogues	150.058	0.9168	M+H	0	58.7	pos_1007	pos	47.9
Hyoscyamine	metab_7797	C17H23NO3	1.9433	1.9433	1.2265	0.2946	5.071E-8	5.311E-7	5.236	0.00687	4.269	0.058	up	C02046	-	-	map01100;map00960;map01064;map01110	Metabolic pathways;Tropane, piperidine and pyridine alkaloid biosynthesis;Biosynthesis of alkaloids derived from ornithine, lysine and nicotinic acid;Biosynthesis of secondary metabolites	Metabolism;Metabolism;Metabolism;Metabolism	Global and overview maps;Biosynthesis of other secondary metabolites;Chemical structure transformation maps;Global and overview maps	HMDB0014568	Alkaloids and derivatives	Tropane alkaloids	Not Available	307.201	5.7959	M+NH4	46.9	0	pos_7798	pos	46.8
2-Methoxy-3,3,3',4',5,7-Hexahydroxyflavanone	metab_14628	C16H14O9	1.9388	1.9383	0.819	-0.2881	0.0001301	0.0003749	4.121	0.2041	5.032	0.05008	down	-	-	-	-	-	-	-	-	-	-	-	349.055	5.17877	M-H	75.5	0	neg_2836	neg	52.5
Isoleucylhydroxyproline	metab_3731	C11H20N2O4	1.9387	1.9386	0.8512	-0.2325	1.54E-14	1.856E-11	5.485	0.003419	6.444	0.003285	down	-	-	-	-	-	-	-	HMDB0028908	Organic acids and derivatives	Carboxylic acids and derivatives	Amino acids, peptides, and analogues	209.128	5.37338	M+H-2H2O	0	71.6	pos_3732	pos	53.3
Dg(18:3(9Z,12Z,15Z)/14:1(9Z)/0:0)	metab_6385	C35H60O5	1.9378	1.9379	1.2469	0.3183	2.811E-5	8.7E-5	4.955	0.04893	3.974	0.1658	up	_;C00165	-	-	map05214;map05167;map04650;map05163;map04750;map05235;map04015;map04014;map04659;map04540;map04010;map04012;map05022;map04370;map04371;map04072;map04071;map04975;map05143;map05012;map05231;map05146;map04919;map05200;map04961;map04745;map04921;map04920;map04923;map04925;map05017;map04625;map04929;map04726;map04725;map04724;map04723;map04722;map05223;map04720;map04666;map05170;map04664;map04658;map…	Glioma;Kaposi sarcoma-associated herpesvirus infection;Natural killer cell mediated cytotoxicity;Human cytomegalovirus infection;Inflammatory mediator regulation of TRP channels;PD-L1 expression and PD-1 checkpoint pathway in cancer;Rap1 signaling pathway;Ras signaling pathway;Th17 cell differentiation;Gap junction;MAPK signaling pathway;ErbB signaling pathway;Pathways of neurodegeneration - mult…	Human Diseases;Human Diseases;Organismal Systems;Human Diseases;Organismal Systems;Human Diseases;Environmental Information Processing;Environmental Information Processing;Organismal Systems;Cellular Processes;Environmental Information Processing;Environmental Information Processing;Human Diseases;Environmental Information Processing;Environmental Information Processing;Environmental Information …	Cancer: specific types;Infectious disease: viral;Immune system;Infectious disease: viral;Sensory system;Cancer: overview;Signal transduction;Signal transduction;Immune system;Cellular community - eukaryotes;Signal transduction;Signal transduction;Neurodegenerative disease;Signal transduction;Signal transduction;Signal transduction;Signal transduction;Digestive system;Infectious disease: parasitic…	HMDB0007299	Lipids and lipid-like molecules	Fatty Acyls	Lineolic acids and derivatives	593.474	6.58035	M+CH3OH+H	0	40.5	pos_6386	pos	43.6
D-Sedoheptulose 7-Phosphate	metab_12531	C7H15O10P	1.937	1.9369	1.1732	0.2305	4.223E-10	5.82E-8	5.933	0.02032	5.057	0.01237	up	C05382;C00281	-	-	map01100;map01110;map01250;map01120;map01200;map00710;map00540;map01230;map00030	Metabolic pathways;Biosynthesis of secondary metabolites;Biosynthesis of nucleotide sugars;Microbial metabolism in diverse environments;Carbon metabolism;Carbon fixation in photosynthetic organisms;Lipopolysaccharide biosynthesis;Biosynthesis of amino acids;Pentose phosphate pathway	Metabolism;Metabolism;Metabolism;Metabolism;Metabolism;Metabolism;Metabolism;Metabolism;Metabolism	Global and overview maps;Global and overview maps;Global and overview maps;Global and overview maps;Global and overview maps;Energy metabolism;Glycan biosynthesis and metabolism;Global and overview maps;Carbohydrate metabolism	HMDB0001068	Organic oxygen compounds	Organooxygen compounds	Carbohydrates and carbohydrate conjugates	349.053	0.75305	M+Hac-H	0	65.8	neg_739	neg	51.6
1-(2,4-Difluorophenyl)-3-[4-(2-Methoxyphenyl)-3-Oxopyrazin-2-Yl]Urea	metab_10899	C18H14F2N4O3	1.9318	1.9321	0.8197	-0.2868	5.449E-5	0.0001527	4.461	0.1926	5.442	0.02252	down	-	-	-	-	-	-	-	-	-	-	-	373.108	0.762333	M+H	36.3	0	pos_10900	pos	41.9
6-Pentyl-1,4-Dioxan-2-One	metab_6744	C9H16O3	1.9303	1.9302	1.2489	0.3206	3.689E-8	4.111E-7	4.782	0.01301	3.829	0.05305	up	-	-	-	-	-	-	-	HMDB0059937	Organoheterocyclic compounds	Dioxanes	1,4-dioxanes	177.091	6.29225	M+Na-H2O	0	54.1	pos_6745	pos	47.4
A-L-Fucopyranosyl-(1->2)-B-D-Galactopyranosyl-(1->2)-D-Xylose	metab_13216	C17H30O14	1.9286	1.9285	1.1825	0.2419	1.073E-10	2.295E-8	5.623	0.01531	4.755	0.01085	up	-	-	-	-	-	-	-	HMDB0041222	Organic oxygen compounds	Organooxygen compounds	Carbohydrates and carbohydrate conjugates	457.156	2.77605	M-H	0	50.1	neg_1424	neg	48.8
Isonicotinamide	metab_10750	C6H6N2O	1.9244	1.9243	0.8262	-0.2754	5.602E-10	2.015E-8	4.498	0.02092	5.444	0.01695	down	C02421	-	-	-	-	-	-	HMDB0253663	Organoheterocyclic compounds	Pyridines and derivatives	Pyridinecarboxylic acids and derivatives	123.055	0.922067	M+H	38.3	0	pos_10751	pos	46.4
8-Azaspiro[4.5]Decane-7,9-Dione	metab_3815	C9H13NO2	1.9148	1.9147	0.8425	-0.2473	1.04E-13	6.728E-11	5.001	0.005159	5.936	0.00372	down	-	-	-	-	-	-	-	HMDB0245995	Organoheterocyclic compounds	Azaspirodecane derivatives	Not Available	209.128	5.5447	M+ACN+H	0	63.8	pos_3816	pos	52
Lysopc(20:5(5Z,8Z,11Z,14Z,17Z)/0:0)	metab_6201	C28H48NO7P	1.9018	1.9018	1.2072	0.2717	5.815E-9	1.04E-7	5.383	0.03473	4.459	0.01749	up	C04230	Lipids	Phospholipids	map00564;map05231	Glycerophospholipid metabolism;Choline metabolism in cancer	Metabolism;Human Diseases	Lipid metabolism;Cancer: overview	HMDB0010397	Lipids and lipid-like molecules	Glycerophospholipids	Glycerophosphocholines	542.321	6.76238	M+H	0	47.5	pos_6202	pos	44.9
7,14-Dihydroxyoctadeca-4,8,10,12-Tetraenedioylcarnitine	metab_3833	C25H39NO8	1.8972	1.8971	1.2058	0.27	3.835E-8	4.235E-7	5.396	0.01304	4.475	0.05149	up	-	-	-	-	-	-	-	HMDB0241558	Lipids and lipid-like molecules	Fatty Acyls	Fatty acid esters	514.303	5.56072	M+CH3OH+H	0	46.3	pos_3834	pos	47.1
N-Arachidonoyl Proline	metab_5257	C25H39NO3	1.8921	1.8921	0.8274	-0.2734	5.761E-7	3.614E-6	4.404	0.07014	5.323	0.04541	down	-	-	-	-	-	-	-	HMDB0242002	Not Available	Not Available	Not Available	419.326	6.4737	M+NH4	0	45	pos_5258	pos	47.1
Allyl Cysteine	metab_18756	C6H11NO2S	1.8891	1.8888	1.2326	0.3017	3.826E-7	4.438E-6	4.436	0.03637	3.599	0.06099	up	-	-	-	-	-	-	-	HMDB0248164	Organic acids and derivatives	Carboxylic acids and derivatives	Amino acids, peptides, and analogues	220.065	3.84928	M+Hac-H	0	40.7	neg_6964	neg	46.5
Citric Acid	metab_19898	C6H8O7	1.8848	1.8847	1.1442	0.1943	1.05E-9	1.044E-7	6.586	0.02171	5.756	0.01472	up	C00158	Organic acids	Carboxylic acids	map01110;map01240;map01200;map00250;map00020;map00630;map04922;map01066;map01065;map04742;map01063;map01062;map01061;map01060;map01100;map01120;map01210;map01230;map01064;map00720;map02020;map01053;map05230;map01070	Biosynthesis of secondary metabolites;Biosynthesis of cofactors;Carbon metabolism;Alanine, aspartate and glutamate metabolism;Citrate cycle (TCA cycle);Glyoxylate and dicarboxylate metabolism;Glucagon signaling pathway;Biosynthesis of alkaloids derived from terpenoid and polyketide;Biosynthesis of alkaloids derived from histidine and purine;Taste transduction;Biosynthesis of alkaloids derived fro…	Metabolism;Metabolism;Metabolism;Metabolism;Metabolism;Metabolism;Organismal Systems;Metabolism;Metabolism;Organismal Systems;Metabolism;Metabolism;Metabolism;Metabolism;Metabolism;Metabolism;Metabolism;Metabolism;Metabolism;Metabolism;Environmental Information Processing;Metabolism;Human Diseases;Metabolism	Global and overview maps;Global and overview maps;Global and overview maps;Amino acid metabolism;Carbohydrate metabolism;Carbohydrate metabolism;Endocrine system;Chemical structure transformation maps;Chemical structure transformation maps;Sensory system;Chemical structure transformation maps;Chemical structure transformation maps;Chemical structure transformation maps;Chemical structure transfor…	HMDB0000094;PW_C000063	Organic acids and derivatives	Carboxylic acids and derivatives	Tricarboxylic acids and derivatives	191.019	0.966767	M-H	93.4	0	neg_8106	neg	57.9
1-Linoleoyl-Sn-Glycero-3-Phosphocholine	metab_16593	C26H50NO7P	1.8765	1.8764	1.1833	0.2428	4.687E-9	2.593E-7	5.313	0.0228	4.49	0.0244	up	C04100;_	-	-	-	-	-	-	-;LMGP01050137	-	-	-	564.33	6.78107	M+FA-H	63.8	0	neg_4801	neg	50.6
Taxifolin	metab_17833	C15H12O7	1.8741	1.8739	1.1543	0.2071	9.689E-11	2.285E-8	6.133	0.01394	5.313	0.01044	up	C01617;_	-	-	map01100;map00941;map01110;map00946;map01061	Metabolic pathways;Flavonoid biosynthesis;Biosynthesis of secondary metabolites;Degradation of flavonoids;Biosynthesis of phenylpropanoids	Metabolism;Metabolism;Metabolism;Metabolism;Metabolism	Global and overview maps;Biosynthesis of other secondary metabolites;Global and overview maps;Biosynthesis of other secondary metabolites;Chemical structure transformation maps	HMDB0303943;HMDB0242509;LMPK12140721	Phenylpropanoids and polyketides	Flavonoids	Flavans	303.051	5.35497	M-H	98.5	0	neg_6041	neg	58.7
N2,N2-Dimethylguanosine	metab_12272	C12H17N5O5	1.8725	1.8724	0.8583	-0.2204	1.691E-9	1.348E-7	4.962	0.02726	5.781	0.006567	down	-	-	-	-	-	-	-	HMDB0004824	Nucleosides, nucleotides, and analogues	Purine nucleosides	Not Available	370.134	0.662883	M+Hac-H	0	52.3	neg_480	neg	47.2
N-Palmitoyl Phenylalanine	metab_11780	C25H41NO3	1.862	1.8619	0.8658	-0.2079	7.733E-9	1.273E-7	5.716	0.03633	6.602	0.01444	down	-	-	-	-	-	-	-	HMDB0062339	Organic acids and derivatives	Carboxylic acids and derivatives	Amino acids, peptides, and analogues	421.342	6.57502	M+H-H2O, M+NH4	0	71.3	pos_11781	pos	53.5
1-(3,4-Dihydroxy-5-Methyl-2-Oxolanyl)-5-Fluoropyrimidine-2,4-Dione	metab_11289	C9H11FN2O5	1.8513	1.8512	0.8454	-0.2423	2.008E-8	2.592E-7	4.795	0.04457	5.672	0.008411	down	-	-	-	-	-	-	-	HMDB0243488	Nucleosides, nucleotides, and analogues	5''-deoxyribonucleosides	Not Available	269.054	0.635383	M+Na	0	55.1	pos_11290	pos	48.7
Uridine Monophosphate	metab_19901	C9H13N2O9P	1.846	1.846	0.8693	-0.2022	2.417E-9	1.648E-7	5.292	0.02233	6.088	0.01839	down	C00105;_	Nucleic acids;-	Nucleotides;-	map00240;map01100;map01232;map01240	Pyrimidine metabolism;Metabolic pathways;Nucleotide metabolism;Biosynthesis of cofactors	Metabolism;Metabolism;Metabolism;Metabolism	Nucleotide metabolism;Global and overview maps;Global and overview maps;Global and overview maps	HMDB0000288;HMDB0247871	Nucleosides, nucleotides, and analogues	Pyrimidine nucleotides	Pyrimidine ribonucleotides	323.028	0.961417	M-H	87.8	0	neg_8109	neg	55.8
2,4-Diaminotoluene	metab_8232	C7H10N2	1.8458	1.8457	0.8104	-0.3033	1.441E-7	1.183E-6	3.727	0.0607	4.599	0.01627	down	C14401	-	-	map00633;map01120	Nitrotoluene degradation;Microbial metabolism in diverse environments	Metabolism;Metabolism	Xenobiotics biodegradation and metabolism;Global and overview maps	HMDB0041799	Benzenoids	Benzene and substituted derivatives	Toluenes	123.092	5.06395	M+H	55.5	0	pos_8233	pos	49.2
10,20-Dihydroxyeicosanoic Acid	metab_5186	C20H40O4	1.8414	1.8414	1.1727	0.2298	1.726E-9	4.478E-8	5.881	0.025	5.015	0.01613	up	-	-	-	-	-	-	-	HMDB0031923	Lipids and lipid-like molecules	Fatty Acyls	Fatty acids and conjugates	309.278	6.42585	M+H-2H2O	0	41.7	pos_5187	pos	46.7
N-Myristoyl Aspartic Acid	metab_15597	C18H33NO5	1.8383	1.8385	0.8533	-0.2289	1.012E-7	1.753E-6	4.607	0.04518	5.399	0.02906	down	-	-	-	-	-	-	-	HMDB0242048	Organic acids and derivatives	Carboxylic acids and derivatives	Amino acids, peptides, and analogues	342.227	6.36455	M-H	0	49.8	neg_3805	neg	47.2
2-(2-Ethyl-6-Methyl-N-Oxaloanilino)Propanoic Acid	metab_1724	C14H17NO5	1.8289	1.8288	1.16	0.2142	2.342E-10	1.182E-8	6.19	0.004834	5.336	0.02046	up	-	-	-	-	-	-	-	-	-	-	-	280.118	2.6822	M+H	54	0	pos_1725	pos	50.2
Ethyl Linolenate	metab_6397	C20H34O2	1.8221	1.822	1.191	0.2522	4.909E-10	1.841E-8	5.287	0.01257	4.439	0.01998	up	-	-	-	-	-	-	-	HMDB0302158;HMDB0302813	Lipids and lipid-like molecules	Fatty Acyls	Lineolic acids and derivatives	307.263	6.58035	M+H	53.1	0	pos_6398	pos	48.5
Piliformic Acid	metab_17172	C11H18O4	1.8158	1.8155	1.1891	0.2499	3.368E-7	4.076E-6	4.861	0.03775	4.088	0.05193	up	-	-	-	-	-	-	-	-	-	-	-	213.113	6.17773	M-H	96	0	neg_5380	neg	57.7
Neuraminic Acid	metab_12200	C9H17NO8	1.8036	1.8036	0.8663	-0.2071	3.914E-10	5.488E-8	4.924	0.007065	5.684	0.0191	down	C06469	Carbohydrates	Monosaccharides	-	-	-	-	HMDB0000830	Lipids and lipid-like molecules	Fatty Acyls	Fatty acid esters	326.109	0.64155	M+Hac-H	0	57.2	neg_408	neg	49.6
[1-(Tert-Butylcarbamoyl)Piperidin-4-Yl] Acetate	metab_2636	C12H22N2O3	1.7956	1.7956	1.1511	0.2031	1.148E-13	6.859E-11	6.268	0.0008102	5.445	0.005628	up	-	-	-	-	-	-	-	-	-	-	-	243.17	3.89968	M+H	39.9	0	pos_2637	pos	47
Tyr Val Leu	metab_3316	C20H31N3O5	1.7837	1.7837	1.185	0.2449	6.472E-7	3.957E-6	5.233	0.003553	4.416	0.07566	up	-	-	-	-	-	-	-	-	-	-	-	394.232	4.78645	M+H	63.7	0	pos_3317	pos	49.2
Morin	metab_17376	C15H10O7	1.7794	1.7792	1.1587	0.2126	1.378E-7	2.172E-6	5.409	0.03412	4.668	0.04056	up	C10105	-	-	-	-	-	-	HMDB0030796;LMPK12112517	Phenylpropanoids and polyketides	Flavonoids	Flavones	603.078	6.01198	2M-H	65.3	0	neg_5584	neg	50.9
Hydroxypropyl Cellulose	metab_19222	C20H38O15.[C8H14O6]n	1.7702	1.7701	1.1398	0.1887	3.876E-8	9.48E-7	5.978	0.02388	5.245	0.03499	up	-	-	-	-	-	-	-	HMDB0032337	Organic oxygen compounds	Organooxygen compounds	Carbohydrates and carbohydrate conjugates	769.299	3.11238	M+FA-H	0	55.4	neg_7430	neg	30.8
N-Acetylmuramate	metab_19825	C11H19NO8	1.7677	1.7675	0.8323	-0.2647	2.773E-6	1.802E-5	3.659	0.03212	4.396	0.08122	down	C02713	Carbohydrates	Monosaccharides	map01100;map00520;map02060;map01250	Metabolic pathways;Amino sugar and nucleotide sugar metabolism;Phosphotransferase system (PTS);Biosynthesis of nucleotide sugars	Metabolism;Metabolism;Environmental Information Processing;Metabolism	Global and overview maps;Carbohydrate metabolism;Membrane transport;Global and overview maps	HMDB0060493	Organic oxygen compounds	Organooxygen compounds	Carbohydrates and carbohydrate conjugates	585.214	1.06265	2M-H	0	76.6	neg_8033	neg	54.1
Uridine Monophosphate (Ump)	metab_20122	C9H13N2O9P	1.7618	1.7618	0.8793	-0.1856	6.971E-9	3.203E-7	5.289	0.03027	6.015	0.008567	down	-	-	-	-	-	-	-	-	-	-	-	323.028	0.7265	M-H	62.6	0	neg_8330	neg	50.9
Ceanothine E	metab_9393	C34H40N4O4	1.7598	1.7597	1.1639	0.219	2.737E-7	1.985E-6	5.637	0.00883	4.843	0.06306	up	-	-	-	-	-	-	-	HMDB0029342	Organic acids and derivatives	Carboxylic acids and derivatives	Amino acids, peptides, and analogues	632.325	3.56275	M+ACN+Na	0	58.7	pos_9394	pos	45.9
Docosanedioate	metab_16827	C22H40O4-2	1.7526	1.7527	0.8793	-0.1856	4.367E-8	1.02E-6	5.229	0.04165	5.947	0.007751	down	C19625;_	-	-	map00073	Cutin, suberine and wax biosynthesis	Metabolism	Lipid metabolism	HMDB0304342	Lipids and lipid-like molecules	Fatty Acyls	Fatty acids and conjugates	413.29	6.47652	M+FA-H	0	48.8	neg_5035	neg	43.9
Ala-Asp-Asp	metab_12418	C11H17N3O8	1.7521	1.7519	1.1415	0.1909	1.55E-7	2.362E-6	5.801	0.01165	5.082	0.05111	up	-	-	-	-	-	-	-	-	-	-	-	354.07	0.7159	M+Cl	59.7	0	neg_626	neg	49.3
Pc(18:2/0:0)	metab_5593	C26H50NO7P	1.7395	1.7395	1.1627	0.2175	1.389E-8	1.981E-7	5.53	0.0149	4.756	0.03458	up	-	-	-	-	-	-	-	LMGP01050034	-	-	-	542.321	6.90662	M+Na	88.2	0	pos_5594	pos	54.4
L-Glutamic Acid 5-Phosphate	metab_12550	C5H10NO7P	1.7375	1.7374	1.1314	0.1781	1.787E-11	8.55E-9	6.062	0.008299	5.358	0.007659	up	C03287	-	-	map01100;map01110;map00330;map01230;map00332	Metabolic pathways;Biosynthesis of secondary metabolites;Arginine and proline metabolism;Biosynthesis of amino acids;Carbapenem biosynthesis	Metabolism;Metabolism;Metabolism;Metabolism;Metabolism	Global and overview maps;Global and overview maps;Amino acid metabolism;Global and overview maps;Biosynthesis of other secondary metabolites	HMDB0001228	Organic acids and derivatives	Carboxylic acids and derivatives	Amino acids, peptides, and analogues	226.012	0.763767	M-H	0	63.2	neg_758	neg	51.5
Propylene Glycol Mono-And Diesters Of Fats And Fatty Acids	metab_16734	C32H62O4	1.7329	1.7325	1.1844	0.2441	2.074E-5	8.525E-5	4.593	0.07118	3.878	0.0961	up	-	-	-	-	-	-	-	HMDB0032494	Lipids and lipid-like molecules	Fatty Acyls	Fatty acid esters	569.477	6.57802	M+Hac-H	0	43.6	neg_4942	neg	46.2
Ethyl Oleate	metab_5240	C20H38O2	1.7319	1.7319	1.1699	0.2264	4.95E-8	5.211E-7	5.281	0.01213	4.514	0.04458	up	C03425	-	-	-	-	-	-	HMDB0034451;LMFA07010880	Lipids and lipid-like molecules	Fatty Acyls	Fatty acid esters	311.294	6.4684	M+H	87.6	0	pos_5241	pos	54
L-Tyrosine Ethyl Ester	metab_15076	C11H15NO3	1.7265	1.7268	0.8405	-0.2506	1.919E-5	8.042E-5	3.742	0.1158	4.452	0.01797	down	-	-	-	-	-	-	-	HMDB0253924	Organic acids and derivatives	Carboxylic acids and derivatives	Amino acids, peptides, and analogues	254.103	5.92152	M+FA-H	0	45.4	neg_3284	neg	46.9
Leu Pro Trp	metab_3668	C22H30N4O4	1.7214	1.7214	1.1642	0.2194	5.763E-8	5.849E-7	5.374	0.006005	4.616	0.04644	up	-	-	-	-	-	-	-	-	-	-	-	415.234	5.2775	M+H	51.9	0	pos_3669	pos	49.3
Dicyclohexylcarbodiimide	metab_5080	C13H22N2	1.7169	1.7169	0.867	-0.2059	1.919E-9	4.792E-8	4.909	0.02382	5.662	0.0112	down	-	-	-	-	-	-	-	HMDB0251215	Organic nitrogen compounds	Organonitrogen compounds	Carbodiimides	207.185	6.34587	M+H	0	59.3	pos_5081	pos	50.4
Abieta-8(14),9(11),12-Triene-7,18-Diol	metab_5627	C20H30O2	1.7075	1.7075	0.8602	-0.2172	6.831E-7	4.135E-6	4.609	0.0699	5.358	0.00472	down	-	-	-	-	-	-	-	-	-	-	-	605.45	7.16825	2M+H	35.8	0	pos_5628	pos	43.8
Sorbitan Palmitate	metab_15695	C22H42O6	1.704	1.7043	0.8891	-0.1697	3.914E-7	4.489E-6	5.457	0.05613	6.138	0.01476	down	-	-	-	-	-	-	-	HMDB0029887	Lipids and lipid-like molecules	Fatty Acyls	Fatty acid esters	461.311	6.43915	M+Hac-H	0	46.7	neg_3903	neg	48.4
Panthenol	metab_1356	C9H19NO4	1.6998	1.6997	1.1313	0.178	4.553E-10	1.76E-8	6.351	0.002503	5.614	0.02013	up	C05944;_	-	-	map00770	Pantothenate and CoA biosynthesis	Metabolism	Metabolism of cofactors and vitamins	HMDB0004231;HMDB0304820	Organic oxygen compounds	Organooxygen compounds	Alcohols and polyols	206.138	1.51317	M+H	53.7	0	pos_1357	pos	49.7
Isocitric Acid	metab_12548	C6H8O7	1.692	1.6919	1.1095	0.1499	2.777E-10	4.342E-8	6.767	0.01529	6.099	0.007254	up	C00311	Organic acids	Carboxylic acids	map01100;map00630;map01110;map05230;map01120;map01240;map01210;map01070;map00720;map01230;map01200;map04922;map00020;map01066;map01065;map01064;map01063;map01062;map01061;map01060	Metabolic pathways;Glyoxylate and dicarboxylate metabolism;Biosynthesis of secondary metabolites;Central carbon metabolism in cancer;Microbial metabolism in diverse environments;Biosynthesis of cofactors;2-Oxocarboxylic acid metabolism;Biosynthesis of plant hormones;Carbon fixation pathways in prokaryotes;Biosynthesis of amino acids;Carbon metabolism;Glucagon signaling pathway;Citrate cycle (TCA …	Metabolism;Metabolism;Metabolism;Human Diseases;Metabolism;Metabolism;Metabolism;Metabolism;Metabolism;Metabolism;Metabolism;Organismal Systems;Metabolism;Metabolism;Metabolism;Metabolism;Metabolism;Metabolism;Metabolism;Metabolism	Global and overview maps;Carbohydrate metabolism;Global and overview maps;Cancer: overview;Global and overview maps;Global and overview maps;Global and overview maps;Chemical structure transformation maps;Energy metabolism;Global and overview maps;Global and overview maps;Endocrine system;Carbohydrate metabolism;Chemical structure transformation maps;Chemical structure transformation maps;Chemica…	HMDB0000193;PW_C000125	Organic acids and derivatives	Carboxylic acids and derivatives	Tricarboxylic acids and derivatives	191.019	0.763767	M-H	91.5	0	neg_756	neg	57.6
Cathasterone	metab_16014	C28H48O3	1.678	1.6776	1.1575	0.2111	1.677E-6	1.266E-5	4.864	0.05364	4.202	0.04822	up	C15790;_	-	-	map01100;map00905;map01110	Metabolic pathways;Brassinosteroid biosynthesis;Biosynthesis of secondary metabolites	Metabolism;Metabolism;Metabolism	Global and overview maps;Metabolism of terpenoids and polyketides;Global and overview maps	HMDB0304285	Lipids and lipid-like molecules	Steroids and steroid derivatives	Bile acids, alcohols and derivatives	491.373	6.85598	M+Hac-H	0	62.9	neg_4222	neg	50.7
4,5-Dihydroxyhexanoic Acid	metab_9159	C6H12O4	1.6542	1.6542	1.1503	0.202	4.279E-10	1.706E-8	5.342	0.006662	4.644	0.01781	up	-	-	-	-	-	-	-	HMDB0240745	Organic acids and derivatives	Hydroxy acids and derivatives	Medium-chain hydroxy acids and derivatives	131.07	3.85698	M+H-H2O	0	45.9	pos_9160	pos	48.1
4-Morpholinopyridine	metab_8555	C9H12N2O	1.6541	1.654	0.8793	-0.1856	1.047E-13	6.728E-11	5.083	0.003897	5.781	0.002718	down	-	-	-	-	-	-	-	HMDB0246525	Organic nitrogen compounds	Organonitrogen compounds	Amines	165.102	4.6368	M+H	0	43.1	pos_8556	pos	47.8
Pci-32765 (Ibrutinib)	metab_10039	C25H24N6O2	1.6537	1.6538	1.1588	0.2126	1.551E-6	7.974E-6	5.138	0.04889	4.434	0.05771	up	-	-	-	-	-	-	-	-	-	-	-	441.207	2.6822	M+H	45	0	pos_10040	pos	42.3
Austroinulin	metab_6612	C20H34O3	1.6401	1.64	1.1134	0.155	1.014E-9	3.144E-8	6.735	0.01384	6.049	0.01657	up	-	-	-	-	-	-	-	HMDB0036802	Lipids and lipid-like molecules	Prenol lipids	Diterpenoids	323.257	6.38857	M+H	0	73.9	pos_6613	pos	53.5
2,6-Dimethylpyrazine	metab_2576	C6H8N2	1.6398	1.6397	0.875	-0.1927	2.694E-12	6.061E-10	4.8	0.00581	5.486	0.005534	down	-	-	-	-	-	-	-	HMDB0035248	Organoheterocyclic compounds	Diazines	Pyrazines	109.076	3.82468	M+H	43.9	0	pos_2577	pos	47.7
Latrunculin B	metab_1570	C20H29NO5S	1.6372	1.6371	1.1123	0.1535	7.633E-12	1.247E-9	6.775	0.002516	6.091	0.009176	up	C19904;_	-	-	-	-	-	-	HMDB0253990	Phenylpropanoids and polyketides	Macrolides and analogues	Not Available	396.187	1.77432	M+H	0	44.1	pos_1571	pos	44.4
Alinamin	metab_19829	C15H24N4O2S2	1.6339	1.6339	1.1347	0.1824	2.184E-6	1.52E-5	5.297	0.02487	4.668	0.06715	up	-	-	-	-	-	-	-	HMDB0256863	Organoheterocyclic compounds	Diazines	Pyrimidines and pyrimidine derivatives	415.145	1.05733	M+Hac-H	0	69.4	neg_8037	neg	46.9
Cer[Ap](T34:0)	metab_16493	C34H69NO5	1.6304	1.6303	0.886	-0.1747	1.947E-9	1.427E-7	4.825	0.02169	5.446	0.001791	down	-	-	-	-	-	-	-	-	-	-	-	616.515	7.06415	M+FA-H	87.7	0	neg_4701	neg	54.8
Pyrrole, 2-Pentyl	metab_6838	C9H15N	1.6301	1.6301	0.8886	-0.1704	7.517E-10	2.499E-8	5.417	0.01991	6.096	0.0039	down	-	-	-	-	-	-	-	HMDB0256996	Organoheterocyclic compounds	Pyrroles	Substituted pyrroles	179.154	6.23905	M+ACN+H	0	44.7	pos_6839	pos	47.9
Carboxyethyl-Hydroxychroman	metab_10096	C12H14O4	1.6236	1.6236	1.1236	0.1681	1.466E-11	1.911E-9	6.111	0.005205	5.439	0.009044	up	-	-	-	-	-	-	-	HMDB0249658	Organoheterocyclic compounds	Benzopyrans	1-benzopyrans	240.123	2.36717	M+NH4	0	43.5	pos_10097	pos	46.6
Dg(24:1(15Z)/14:1(9Z)/0:0)	metab_5589	C41H76O5	1.6225	1.6226	0.8326	-0.2644	0.0005773	0.001187	3.565	0.09708	4.282	0.1939	down	_;C00165	-	-	map05214;map05167;map04650;map05163;map04750;map05235;map04015;map04014;map04659;map04540;map04010;map04012;map05022;map04370;map04371;map04072;map04071;map04975;map05143;map05012;map05231;map05146;map04919;map05200;map04961;map04745;map04921;map04920;map04923;map04925;map05017;map04625;map04929;map04726;map04725;map04724;map04723;map04722;map05223;map04720;map04666;map05170;map04664;map04658;map…	Glioma;Kaposi sarcoma-associated herpesvirus infection;Natural killer cell mediated cytotoxicity;Human cytomegalovirus infection;Inflammatory mediator regulation of TRP channels;PD-L1 expression and PD-1 checkpoint pathway in cancer;Rap1 signaling pathway;Ras signaling pathway;Th17 cell differentiation;Gap junction;MAPK signaling pathway;ErbB signaling pathway;Pathways of neurodegeneration - mult…	Human Diseases;Human Diseases;Organismal Systems;Human Diseases;Organismal Systems;Human Diseases;Environmental Information Processing;Environmental Information Processing;Organismal Systems;Cellular Processes;Environmental Information Processing;Environmental Information Processing;Human Diseases;Environmental Information Processing;Environmental Information Processing;Environmental Information …	Cancer: specific types;Infectious disease: viral;Immune system;Infectious disease: viral;Sensory system;Cancer: overview;Signal transduction;Signal transduction;Immune system;Cellular community - eukaryotes;Signal transduction;Signal transduction;Neurodegenerative disease;Signal transduction;Signal transduction;Signal transduction;Signal transduction;Digestive system;Infectious disease: parasitic…	HMDB0007821	Lipids and lipid-like molecules	Glycerolipids	Diradylglycerols	687.526	6.87463	M+K	0	69.6	pos_5590	pos	48.9
Lysopc(18:3(6Z,9Z,12Z)/0:0)	metab_5734	C26H48NO7P	1.6162	1.6161	1.1125	0.1538	8.004E-10	2.625E-8	6.587	0.01082	5.921	0.01701	up	C04230	Lipids	Phospholipids	map00564;map05231	Glycerophospholipid metabolism;Choline metabolism in cancer	Metabolism;Human Diseases	Lipid metabolism;Cancer: overview	HMDB0010387	Lipids and lipid-like molecules	Glycerophospholipids	Glycerophosphocholines	518.321	7.33907	M+H	0	58.3	pos_5735	pos	48.7
Dg(Lte4/I-21:0/0:0)	metab_16040	C47H83NO8S	1.615	1.6147	1.1369	0.1851	2.437E-7	3.292E-6	5.073	0.03699	4.462	0.03071	up	-	-	-	-	-	-	-	HMDB0300247	Not Available	Not Available	Not Available	802.568	6.87198	M-H2O-H	0	56.7	neg_4248	neg	46.7
(2R,3R,4R,5R)-2-Amino-4,5,6-Trihydroxy-3-[(2R)-1-Oxopropan-2-Yl]Oxyhexanal	metab_11268	C9H17NO6	1.6144	1.6144	1.1273	0.1729	4.536E-8	4.86E-7	5.905	0.01427	5.238	0.0369	up	-	-	-	-	-	-	-	HMDB0255309	Organic oxygen compounds	Organooxygen compounds	Carbohydrates and carbohydrate conjugates	236.112	0.640667	M+H	0	57.7	pos_11269	pos	49.9
Cis-3-Hexenyl Acetate	metab_9232	C8H14O2	1.6143	1.6143	1.1248	0.1696	5.753E-12	1.072E-9	5.995	0.006916	5.33	0.005482	up	C19757	-	-	map00592;map01110	alpha-Linolenic acid metabolism;Biosynthesis of secondary metabolites	Metabolism;Metabolism	Lipid metabolism;Global and overview maps	HMDB0040215	Organic acids and derivatives	Carboxylic acids and derivatives	Carboxylic acid derivatives	160.133	3.76588	M+NH4	0	43	pos_9233	pos	48
Secologanin	metab_1898	C17H24O10	1.6141	1.6141	1.124	0.1687	2.74E-10	1.302E-8	6.027	0.003832	5.362	0.01637	up	C01852	-	-	map01100;map01110;map00902;map00901;map00950;map01066;map01063;map01062;map01060	Metabolic pathways;Biosynthesis of secondary metabolites;Monoterpenoid biosynthesis;Indole alkaloid biosynthesis;Isoquinoline alkaloid biosynthesis;Biosynthesis of alkaloids derived from terpenoid and polyketide;Biosynthesis of alkaloids derived from shikimate pathway;Biosynthesis of terpenoids and steroids;Biosynthesis of plant secondary metabolites	Metabolism;Metabolism;Metabolism;Metabolism;Metabolism;Metabolism;Metabolism;Metabolism;Metabolism	Global and overview maps;Global and overview maps;Metabolism of terpenoids and polyketides;Biosynthesis of other secondary metabolites;Biosynthesis of other secondary metabolites;Chemical structure transformation maps;Chemical structure transformation maps;Chemical structure transformation maps;Chemical structure transformation maps	HMDB0304482	Lipids and lipid-like molecules	Prenol lipids	Terpene glycosides	430.17	3.02347	M+ACN+H	0	69.3	pos_1899	pos	52
Cyasterone	metab_17528	C29H44O8	1.6136	1.6135	1.1087	0.1489	2.452E-10	4.07E-8	6.201	0.01486	5.593	0.002543	up	C08816;_	-	-	-	-	-	-	HMDB0250618	Lipids and lipid-like molecules	Prenol lipids	Triterpenoids	579.315	5.87348	M+Hac-H	0	51.7	neg_5736	neg	47.3
Iriflophenone 3-C-Glucoside	metab_12370	C19H20O10	1.6118	1.6117	1.1041	0.1429	4.226E-11	1.562E-8	6.437	0.007011	5.83	0.008759	up	-	-	-	-	-	-	-	-	-	-	-	407.095	0.6946	M-H	55.7	0	neg_578	neg	46.8
Tyr Leu Gln	metab_9799	C20H30N4O6	1.6066	1.6065	1.1305	0.177	1.003E-10	7.005E-9	5.708	0.01029	5.049	0.009604	up	-	-	-	-	-	-	-	-	-	-	-	423.223	3.11982	M+H	65.8	0	pos_9800	pos	50.8
Ceramide Ap	metab_16834	C36H73NO5	1.5946	1.5939	1.1407	0.19	2.623E-5	0.0001022	4.92	0.08009	4.313	0.06884	up	-	-	-	-	-	-	-	HMDB0249815	Lipids and lipid-like molecules	Sphingolipids	Ceramides	644.546	6.47118	M+FA-H	0	66.4	neg_5042	neg	50.1
Mgmg(2:0)	metab_12857	C11H20O9	1.5888	1.5887	1.1079	0.1478	3.184E-9	2.008E-7	6.047	0.02165	5.458	0.005889	up	-	-	-	-	-	-	-	-	-	-	-	341.108	1.51058	M+FA-H	61.8	0	neg_1065	neg	50
Lys-Pro-Tyr	metab_14580	C20H30N4O5	1.5877	1.5876	1.1308	0.1773	3.433E-8	8.779E-7	5.101	0.01825	4.511	0.02795	up	-	-	-	-	-	-	-	-	-	-	-	405.213	5.09873	M-H	40.8	0	neg_2788	neg	46.2
2-[(Ethylthio)Methyl]Furan	metab_19322	C7H10OS	1.5871	1.587	1.1381	0.1866	2.191E-10	3.79E-8	4.847	0.01296	4.259	0.006067	up	-	-	-	-	-	-	-	HMDB0039875	Organoheterocyclic compounds	Heteroaromatic compounds	Not Available	201.06	2.86168	M+Hac-H	0	44.3	neg_7530	neg	46.2
1-O-Sinapoyl-Beta-D-Glucose	metab_12605	C17H22O10	1.587	1.5867	1.1072	0.1469	5.935E-8	1.25E-6	6.083	0.02703	5.494	0.02463	up	C01175	-	-	map01110;map00940	Biosynthesis of secondary metabolites;Phenylpropanoid biosynthesis	Metabolism;Metabolism	Global and overview maps;Biosynthesis of other secondary metabolites	HMDB0302379	Phenylpropanoids and polyketides	Cinnamic acids and derivatives	Hydroxycinnamic acids and derivatives	407.095	0.891817	M+Na-2H	0	50.2	neg_813	neg	46.2
Spiculisporic Acid	metab_15593	C17H28O6	1.5835	1.5836	1.1584	0.2122	2.599E-5	0.0001017	4.38	0.03707	3.781	0.09725	up	-	-	-	-	-	-	-	-	-	-	-	327.181	6.3592	M-H	92	0	neg_3801	neg	56.9
Mibefradil	metab_13653	C29H38FN3O3	1.583	1.583	1.1387	0.1874	2.579E-7	3.421E-6	4.826	0.02347	4.238	0.04031	up	C07222;_	-	-	-	-	-	-	HMDB0254702	Benzenoids	Tetralins	Not Available	516.267	3.59812	M+Na-2H	0	45.9	neg_1861	neg	44.1
N'-Phenylpropanehydrazide	metab_18718	C9H12N2O	1.5763	1.5764	0.8626	-0.2132	1.884E-8	5.915E-7	3.648	0.02914	4.229	0.006038	down	-	-	-	-	-	-	-	-	-	-	-	209.093	3.92385	M+FA-H	35.4	0	neg_6926	neg	45.2
Phe Leu Gln	metab_9216	C20H30N4O5	1.5761	1.576	1.1208	0.1646	5.111E-11	4.212E-9	5.881	0.006134	5.247	0.01044	up	-	-	-	-	-	-	-	-	-	-	-	407.228	3.78195	M+H	64.8	0	pos_9217	pos	50.5
6-Hydroxypentadecanoylcarnitine	metab_15804	C22H43NO5	1.574	1.5743	0.8876	-0.1719	3.416E-6	2.1E-5	4.614	0.07095	5.198	0.01127	down	-	-	-	-	-	-	-	HMDB0241433	Lipids and lipid-like molecules	Fatty Acyls	Fatty acid esters	446.311	6.54605	M+FA-H	0	44.1	neg_4012	neg	46.8
Pumiliotoxin A	metab_5156	C19H33NO2	1.5721	1.5719	0.8823	-0.1807	7.418E-7	4.418E-6	4.759	0.05671	5.394	0.02024	down	C20033;_	-	-	-	-	-	-	HMDB0256924	Alkaloids and derivatives	Pumiliotoxins, homopumiliotoxins, and allopumiliotoxins	Not Available	349.284	6.39918	M+ACN+H	0	50.5	pos_5157	pos	46
Campest-4-En-3Beta-Ol	metab_16539	C28H48O	1.5713	1.5708	1.1314	0.1781	2.029E-6	1.446E-5	5.004	0.05392	4.423	0.03693	up	C15784;_	-	-	map00905;map01110	Brassinosteroid biosynthesis;Biosynthesis of secondary metabolites	Metabolism;Metabolism	Metabolism of terpenoids and polyketides;Global and overview maps	HMDB0304283	Lipids and lipid-like molecules	Steroids and steroid derivatives	Ergostane steroids	445.367	6.86132	M+FA-H	0	66	neg_4747	neg	51.3
Methyl Palmoxirate	metab_15774	C18H34O3	1.5701	1.5704	0.888	-0.1713	4.365E-6	2.544E-5	4.616	0.0676	5.198	0.03155	down	-	-	-	-	-	-	-	HMDB0254605	Lipids and lipid-like molecules	Fatty Acyls	Fatty acid esters	357.263	6.52998	M+Hac-H	0	42.3	neg_3982	neg	46.1
Stearoyl Lysophosphatidylethanolamine	metab_16380	C23H48NO7P	1.5688	1.5687	1.1015	0.1395	6.575E-9	3.091E-7	6.238	0.0244	5.663	0.003792	up	-	-	-	-	-	-	-	-	-	-	-	540.33	7.35293	M+Hac-H	73.1	0	neg_4588	neg	54.1
Lycoperdic Acid	metab_13048	C8H11NO6	1.566	1.5659	1.1286	0.1745	8.443E-8	1.571E-6	5.038	0.01835	4.464	0.03304	up	-	-	-	-	-	-	-	HMDB0030417	Organic acids and derivatives	Carboxylic acids and derivatives	Amino acids, peptides, and analogues	276.072	1.80448	M+Hac-H	0	43.1	neg_1256	neg	46.8
L-2-Amino-3-(4-Aminophenyl)Propanoic Acid	metab_3038	C9H12N2O2	1.5538	1.5537	0.9056	-0.143	6.441E-12	1.147E-9	5.91	0.003992	6.526	0.007312	down	-	-	-	-	-	-	-	HMDB0030397	Organic acids and derivatives	Carboxylic acids and derivatives	Amino acids, peptides, and analogues	181.097	4.43422	M+H	0	67.6	pos_3039	pos	53
(2S)-2-(2-Benzamidoethylamino)-5-(Diaminomethylideneamino)Pentanoic Acid	metab_9177	C15H23N5O3	1.5516	1.5515	1.1206	0.1643	2.183E-9	5.329E-8	5.715	0.005646	5.1	0.02123	up	-	-	-	-	-	-	-	HMDB0257707	Organic acids and derivatives	Carboxylic acids and derivatives	Amino acids, peptides, and analogues	322.185	3.83005	M+H	0	50.9	pos_9178	pos	46.2
Guanidylic Acid (Guanosine Monophosphate)	metab_12904	C10H14N5O8P	1.5514	1.5513	0.8866	-0.1737	2.204E-8	6.588E-7	4.4	0.02624	4.963	0.01367	down	-	-	-	-	-	-	-	-	-	-	-	362.05	1.51588	M-H	53.8	0	neg_1112	neg	47.7
6-(Alpha-D-Glucosaminyl)-1D-Myo-Inositol	metab_12945	C12H23NO10	1.5511	1.5509	1.1029	0.1414	4.655E-9	2.593E-7	6.021	0.01686	5.459	0.01532	up	C15658	-	-	map01100;map00563	Metabolic pathways;Glycosylphosphatidylinositol (GPI)-anchor biosynthesis	Metabolism;Metabolism	Global and overview maps;Glycan biosynthesis and metabolism	HMDB0011668	Organic oxygen compounds	Organooxygen compounds	Carbohydrates and carbohydrate conjugates	362.108	1.54795	M+Na-2H	0	54.8	neg_1153	neg	48.5
Ethyl 9,11,13-Octadecatrienoate	metab_5126	C20H34O2	1.5503	1.5502	1.1094	0.1498	1.811E-9	4.621E-8	6.224	0.006498	5.61	0.02024	up	-	-	-	-	-	-	-	-	-	-	-	307.263	6.37257	M+H	67.1	0	pos_5127	pos	51.7
Glucoconvallatoxoloside	metab_13471	C41H64O20	1.5449	1.5447	1.1098	0.1503	5.676E-7	5.81E-6	5.672	0.02116	5.111	0.04618	up	-	-	-	-	-	-	-	HMDB0030010	Lipids and lipid-like molecules	Steroids and steroid derivatives	Steroid lactones	921.405	3.34213	M+FA-H	0	72.8	neg_1679	neg	49.6
1,2-Ethanediol Monoricinoleate	metab_6717	C20H38O4	1.544	1.544	1.1034	0.1419	2.349E-9	5.652E-8	6.501	0.01166	5.892	0.01868	up	-	-	-	-	-	-	-	HMDB0252073	Lipids and lipid-like molecules	Fatty Acyls	Fatty alcohols	343.284	6.31358	M+H	0	48.8	pos_6718	pos	48.4
(R)-2-Hydroxysterculic Acid	metab_16795	C19H34O3	1.5437	1.5439	0.8896	-0.1688	1.283E-6	1.033E-5	4.512	0.03375	5.072	0.0476	down	-	-	-	-	-	-	-	HMDB0031060	Lipids and lipid-like molecules	Fatty Acyls	Fatty alcohols	369.263	6.51938	M+Hac-H	0	53.5	neg_5003	neg	47.7
Stearidonic Acid Ethyl Ester	metab_4980	C20H32O2	1.5429	1.5428	1.115	0.157	2.786E-9	6.236E-8	5.895	0.01003	5.287	0.02028	up	-	-	-	-	-	-	-	-	-	-	-	305.247	6.27633	M+H	72.6	0	pos_4981	pos	52.3
Fructose-Lysine	metab_10105	C12H24N2O7	1.5309	1.5309	0.8941	-0.1615	2.312E-11	2.492E-9	5.048	0.005488	5.646	0.00837	down	-	-	-	-	-	-	-	HMDB0252494	Organic acids and derivatives	Carboxylic acids and derivatives	Amino acids, peptides, and analogues	331.149	2.29233	M+Na	0	59.8	pos_10106	pos	48.5
Monocrotaline	metab_11094	C16H23NO6	1.5272	1.5272	1.1042	0.143	6.637E-10	2.261E-8	6.304	0.0114	5.709	0.0132	up	C10350	-	-	-	-	-	-	HMDB0034363	Organoheterocyclic compounds	Pyrrolizines	Not Available	330.13	0.68815	M+Na-H2O	0	51	pos_11095	pos	46.9
2-Hydroxycampholonic Acid	metab_1325	C10H16O4	1.5212	1.5211	1.1188	0.162	1.092E-8	1.66E-7	5.565	0.005644	4.974	0.02707	up	-	-	-	-	-	-	-	HMDB0301821	Lipids and lipid-like molecules	Prenol lipids	Monoterpenoids	218.138	1.50787	M+NH4	0	40.6	pos_1326	pos	46.1
Bis(2-Ethylhexyl) Phthalate	metab_6381	C24H38O4	1.5201	1.52	1.1177	0.1606	9.886E-8	8.851E-7	5.621	0.01124	5.029	0.03838	up	C03690	-	-	map05207	Chemical carcinogenesis - receptor activation	Human Diseases	Cancer: overview	HMDB0249243	Benzenoids	Benzene and substituted derivatives	Benzoic acids and derivatives	391.283	6.58565	M+H	36	0	pos_6382	pos	43.8
Dg(18:2(9Z,12Z)/16:1(9Z)/0:0)	metab_5398	C37H66O5	1.518	1.518	1.1129	0.1543	5.546E-7	3.513E-6	5.827	0.01995	5.236	0.04957	up	_;C00165	-	-	map05214;map05167;map04650;map05163;map04750;map05235;map04015;map04014;map04659;map04540;map04010;map04012;map05022;map04370;map04371;map04072;map04071;map04975;map05143;map05012;map05231;map05146;map04919;map05200;map04961;map04745;map04921;map04920;map04923;map04925;map05017;map04625;map04929;map04726;map04725;map04724;map04723;map04722;map05223;map04720;map04666;map05170;map04664;map04658;map…	Glioma;Kaposi sarcoma-associated herpesvirus infection;Natural killer cell mediated cytotoxicity;Human cytomegalovirus infection;Inflammatory mediator regulation of TRP channels;PD-L1 expression and PD-1 checkpoint pathway in cancer;Rap1 signaling pathway;Ras signaling pathway;Th17 cell differentiation;Gap junction;MAPK signaling pathway;ErbB signaling pathway;Pathways of neurodegeneration - mult…	Human Diseases;Human Diseases;Organismal Systems;Human Diseases;Organismal Systems;Human Diseases;Environmental Information Processing;Environmental Information Processing;Organismal Systems;Cellular Processes;Environmental Information Processing;Environmental Information Processing;Human Diseases;Environmental Information Processing;Environmental Information Processing;Environmental Information …	Cancer: specific types;Infectious disease: viral;Immune system;Infectious disease: viral;Sensory system;Cancer: overview;Signal transduction;Signal transduction;Immune system;Cellular community - eukaryotes;Signal transduction;Signal transduction;Neurodegenerative disease;Signal transduction;Signal transduction;Signal transduction;Signal transduction;Digestive system;Infectious disease: parasitic…	HMDB0007244	Lipids and lipid-like molecules	Fatty Acyls	Lineolic acids and derivatives	645.502	6.60193	M+CH3OH+Na	0	91.3	pos_5399	pos	54.7
Val-Val-Phe	metab_18164	C19H29N3O4	1.5115	1.5115	1.1342	0.1817	6.048E-7	6.034E-6	4.538	0.02842	4.001	0.04012	up	-	-	-	-	-	-	-	-	-	-	-	362.207	4.76235	M-H	70.9	0	neg_6372	neg	51.7
12-O-D-Glucuronoside-13-Hydroxyoctadec-9Z-Enoate	metab_18349	C24H42O10	1.5095	1.5094	1.1112	0.1521	2.223E-8	6.621E-7	5.326	0.02178	4.793	0.01768	up	-	-	-	-	-	-	-	HMDB0060119	Lipids and lipid-like molecules	Saccharolipids	Not Available	471.261	4.49557	M-H2O-H	0	45.7	neg_6557	neg	47
Gynocardin	metab_19319	C12H17NO8	1.5067	1.5066	1.1008	0.1386	8.94E-10	9.321E-8	5.786	0.01556	5.256	0.004912	up	C08331	-	-	-	-	-	-	HMDB0029913	Organic oxygen compounds	Organooxygen compounds	Carbohydrates and carbohydrate conjugates	362.108	2.86698	M+Hac-H	0	66.1	neg_7527	neg	51.1
Eriojaposide B	metab_7891	C25H40O11	1.5062	1.5062	1.1226	0.1669	9.217E-7	5.262E-6	5.338	0.006899	4.755	0.05696	up	C17889;_	-	-	-	-	-	-	HMDB0038029	Lipids and lipid-like molecules	Fatty Acyls	Fatty acyl glycosides	558.289	5.6303	M+ACN+H	0	54.7	pos_7892	pos	48.7
3-Dehydrosphinganine	metab_6547	C18H37NO2	1.5047	1.5047	0.9003	-0.1515	3.897E-8	4.28E-7	5.228	0.03008	5.807	0.01474	down	C02934	-	-	map00600;map01100	Sphingolipid metabolism;Metabolic pathways	Metabolism;Metabolism	Lipid metabolism;Global and overview maps	HMDB0001480	Organic oxygen compounds	Organooxygen compounds	Carbonyl compounds	363.3	6.43655	M+ACN+Na	0	55.4	pos_6548	pos	48.4
Allobarbital	metab_13282	C10H12N2O3	1.5002	1.4999	0.8812	-0.1825	5.734E-6	3.142E-5	3.946	0.06498	4.478	0.02953	down	-	-	-	-	-	-	-	HMDB0248157	Organoheterocyclic compounds	Diazines	Pyrimidines and pyrimidine derivatives	253.083	2.97897	M+FA-H	0	53.7	neg_1490	neg	48.9
5-Methoxyindole-2-Carboxylic Acid	metab_18549	C10H9NO3	1.4902	1.4901	0.9007	-0.1509	1.011E-10	2.285E-8	4.699	0.003451	5.217	0.01054	down	-	-	-	-	-	-	-	HMDB0246823	Organoheterocyclic compounds	Indoles and derivatives	Indolecarboxylic acids and derivatives	236.056	4.20202	M+FA-H	0	53.3	neg_6757	neg	50.1
20-Hydroxy-6Z,15Z-Eicosadienoic Acid	metab_6718	C20H36O3	1.4875	1.4874	1.0927	0.1279	1.237E-9	3.588E-8	6.658	0.01376	6.093	0.01216	up	-	-	-	-	-	-	-	HMDB0245564	Lipids and lipid-like molecules	Fatty Acyls	Fatty acids and conjugates	325.273	6.31358	M+H	0	74.9	pos_6719	pos	53.6
Adenosine	metab_1222	C10H13N5O4	1.4858	1.4857	0.9081	-0.1391	1.602E-9	4.28E-8	5.574	0.01847	6.138	0.004977	down	C00212;_	Nucleic acids;-	Nucleosides;-	map01100;map05012;map00230;map02010;map01232;map04270;map04024;map04080;map04923;map04924;map04022;map05034;map04071;map05032	Metabolic pathways;Parkinson disease;Purine metabolism;ABC transporters;Nucleotide metabolism;Vascular smooth muscle contraction;cAMP signaling pathway;Neuroactive ligand-receptor interaction;Regulation of lipolysis in adipocytes;Renin secretion;cGMP-PKG signaling pathway;Alcoholism;Sphingolipid signaling pathway;Morphine addiction	Metabolism;Human Diseases;Metabolism;Environmental Information Processing;Metabolism;Organismal Systems;Environmental Information Processing;Environmental Information Processing;Organismal Systems;Organismal Systems;Environmental Information Processing;Human Diseases;Environmental Information Processing;Human Diseases	Global and overview maps;Neurodegenerative disease;Nucleotide metabolism;Membrane transport;Global and overview maps;Circulatory system;Signal transduction;Signaling molecules and interaction;Endocrine system;Endocrine system;Signal transduction;Substance dependence;Signal transduction;Substance dependence	HMDB0000050;HMDB0247583;PW_C000034	Nucleosides, nucleotides, and analogues	Purine nucleosides	Not Available	268.103	1.16172	M+H	84.5	0	pos_1223	pos	53.8
Diheptyl Phthalate	metab_6763	C22H34O4	1.4829	1.4828	1.0951	0.1311	5.849E-10	2.044E-8	6.458	0.01323	5.897	0.009184	up	C14575	-	-	-	-	-	-	HMDB0251285	Benzenoids	Benzene and substituted derivatives	Benzoic acids and derivatives	363.25	6.28163	M+H	0	44.5	pos_6764	pos	45.9
Ethyl P-Coumarate	metab_17273	C11H12O3	1.4827	1.4825	1.1106	0.1514	4.014E-8	9.572E-7	5.161	0.02903	4.647	0.007108	up	-	-	-	-	-	-	-	-	-	-	-	191.071	6.09772	M-H	84.3	0	neg_5481	neg	55.4
Simvastatin Hydroxy Acid	metab_6748	C25H40O6	1.4795	1.4795	1.1053	0.1445	1.022E-6	5.718E-6	5.908	0.02989	5.345	0.04776	up	-	-	-	-	-	-	-	HMDB0061047	Organic acids and derivatives	Hydroxy acids and derivatives	Medium-chain hydroxy acids and derivatives	437.287	6.28693	M+H	0	47.9	pos_6749	pos	45.7
1-Palmitoyl-Sn-Glycero-3-Phosphocholine	metab_6000	C24H50NO7P	1.4785	1.4785	1.0938	0.1294	3.092E-11	3.042E-9	6.504	0.00564	5.946	0.008013	up	C04102	-	-	-	-	-	-	-	-	-	-	496.339	7.34997	M+H	94.1	0	pos_6001	pos	58
Fucose	metab_10621	C6H12O5	1.4772	1.4771	1.086	0.119	1.321E-12	3.981E-10	7.037	0.005274	6.48	0.002369	up	C01019	Carbohydrates	Monosaccharides	map01100;map01250;map01120;map00520;map02024;map00051;map02020;map04625	Metabolic pathways;Biosynthesis of nucleotide sugars;Microbial metabolism in diverse environments;Amino sugar and nucleotide sugar metabolism;Quorum sensing;Fructose and mannose metabolism;Two-component system;C-type lectin receptor signaling pathway	Metabolism;Metabolism;Metabolism;Metabolism;Cellular Processes;Metabolism;Environmental Information Processing;Organismal Systems	Global and overview maps;Global and overview maps;Global and overview maps;Carbohydrate metabolism;Cellular community - prokaryotes;Carbohydrate metabolism;Signal transduction;Immune system	HMDB0000174	Organic oxygen compounds	Organooxygen compounds	Carbohydrates and carbohydrate conjugates	147.065	1.03387	M+H-H2O	67.1	0	pos_10622	pos	52.7
Imidaprilat	metab_14161	C18H23N3O6	1.4768	1.4765	1.1303	0.1767	2.284E-7	3.153E-6	4.433	0.03905	3.922	0.007486	up	C21519;_	-	-	-	-	-	-	HMDB0041908	Organic acids and derivatives	Carboxylic acids and derivatives	Amino acids, peptides, and analogues	358.143	4.43173	M-H2O-H	0	43.4	neg_2369	neg	43.4
Linoelaidic Acid	metab_16475	C18H32O2	1.4733	1.4732	0.901	-0.1505	4.452E-7	4.855E-6	4.639	0.04333	5.149	0.009355	down	-	-	-	-	-	-	-	HMDB0006270;LMFA01030123	Lipids and lipid-like molecules	Fatty Acyls	Lineolic acids and derivatives	559.473	7.16032	2M-H	66.7	0	neg_4683	neg	50.8
Ile-Val-Ile	metab_14649	C17H33N3O4	1.4674	1.4672	1.1299	0.1762	2.173E-6	1.518E-5	4.411	0.02644	3.904	0.05128	up	-	-	-	-	-	-	-	-	-	-	-	342.239	5.2267	M-H	71.2	0	neg_2857	neg	50.4
Eritadenine	metab_10628	C9H11N5O4	1.4633	1.463	0.8862	-0.1743	5.285E-5	0.0001489	4.376	0.1105	4.938	0.004886	down	-	-	-	-	-	-	-	HMDB0029895	Organoheterocyclic compounds	Imidazopyrimidines	Purines and purine derivatives	254.088	1.02327	M+H	45.6	0	pos_10629	pos	46.3
Gluconolactone	metab_20327	C6H10O6	1.4538	1.4537	1.094	0.1297	1.355E-9	1.197E-7	5.747	0.009045	5.253	0.01354	up	C00198	-	-	map01100;map00030;map01110;map01120;map01200	Metabolic pathways;Pentose phosphate pathway;Biosynthesis of secondary metabolites;Microbial metabolism in diverse environments;Carbon metabolism	Metabolism;Metabolism;Metabolism;Metabolism;Metabolism	Global and overview maps;Carbohydrate metabolism;Global and overview maps;Global and overview maps;Global and overview maps	HMDB0000150;PW_C000097	Organic oxygen compounds	Organooxygen compounds	Carbohydrates and carbohydrate conjugates	213.017	0.65755	M+Cl	95.6	0	neg_8535	neg	58.4
7-Hydroxy-4-Methylphthalide O-[Arabinosyl-(1->6)-Glucoside]	metab_18141	C20H26O12	1.4523	1.4522	1.1065	0.146	2.38E-8	6.914E-7	5.134	0.01678	4.64	0.0202	up	-	-	-	-	-	-	-	HMDB0041336	Organic oxygen compounds	Organooxygen compounds	Carbohydrates and carbohydrate conjugates	457.134	4.7996	M-H	0	50.5	neg_6349	neg	48
5-Hydroxylysinonorleucine	metab_13104	C12H25N3O5	1.4493	1.4492	1.1191	0.1623	1.602E-7	2.412E-6	4.623	0.02552	4.131	0.02548	up	-	-	-	-	-	-	-	HMDB0246805	Organic acids and derivatives	Carboxylic acids and derivatives	Amino acids, peptides, and analogues	272.161	2.10855	M-H2O-H	0	53.5	neg_1312	neg	48.6
2-Picoline	metab_9494	C6H7N	1.4484	1.4484	0.8999	-0.1521	3.719E-9	7.648E-8	4.821	0.01672	5.357	0.0126	down	C14447	-	-	-	-	-	-	HMDB0061888	Organoheterocyclic compounds	Pyridines and derivatives	Methylpyridines	135.091	3.46102	M+ACN+H	42.3	0	pos_9495	pos	47.2
1-Deoxy-1-Morpholino-D-Fructose	metab_11002	C10H19NO6	1.4424	1.4423	1.0939	0.1295	3.532E-11	3.274E-9	6.183	0.00863	5.652	0.004057	up	-	-	-	-	-	-	-	HMDB0243858	Organoheterocyclic compounds	Oxazinanes	Morpholines	250.128	0.719833	M+H	0	50	pos_11003	pos	48.1
D-Glucuronolactone	metab_18588	C6H8O6	1.4412	1.4412	1.1204	0.164	5.108E-8	1.129E-6	4.523	0.003826	4.037	0.02916	up	C02670	-	-	map01100;map00053	Metabolic pathways;Ascorbate and aldarate metabolism	Metabolism;Metabolism	Global and overview maps;Carbohydrate metabolism	HMDB0006355	Organoheterocyclic compounds	Furofurans	Isosorbides	157.014	4.1322	M-H2O-H	46.6	0	neg_6796	neg	48.1
Val-Val-Leu	metab_14218	C16H31N3O4	1.4408	1.4407	1.0954	0.1314	4.545E-9	2.567E-7	5.571	0.0178	5.086	0.008159	up	-	-	-	-	-	-	-	-	-	-	-	328.224	4.50622	M-H	63.1	0	neg_2426	neg	51.2
N2-(1-Carboxyethyl)-2'-Deoxyguanosine	metab_20317	C13H17N5O6	1.4394	1.4392	1.1004	0.138	2.924E-8	7.848E-7	5.318	0.01518	4.833	0.02197	up	-	-	-	-	-	-	-	HMDB0249748	Nucleosides, nucleotides, and analogues	Purine nucleosides	Purine 2''-deoxyribonucleosides	374.084	0.65755	M+Cl	0	49	neg_8525	neg	44.8
Epimedin B	metab_19324	C38H48O19	1.4374	1.4373	1.0989	0.1361	7.913E-8	1.511E-6	5.377	0.01845	4.893	0.02552	up	-	-	-	-	-	-	-	HMDB0251854	Phenylpropanoids and polyketides	Flavonoids	Flavonoid glycosides	867.298	2.85108	M+Hac-H	0	50	neg_7532	neg	44.8
Asp Pro Lys Ile Ala	metab_2702	C24H42N6O8	1.4349	1.4349	1.1008	0.1386	3.57E-9	7.402E-8	5.743	0.01281	5.217	0.01588	up	-	-	-	-	-	-	-	-	-	-	-	543.313	3.9904	M+H	55.2	0	pos_2703	pos	47.8
Cinobufotalin	metab_3041	C26H34O7	1.4333	1.4333	0.9066	-0.1414	7.011E-8	6.787E-7	5.108	0.02903	5.634	0.01683	down	C16932;_	Steroids;-	24-Carbon atoms;-	-	-	-	-	HMDB0250267	Lipids and lipid-like molecules	Steroids and steroid derivatives	Steroid lactones	522.244	4.43422	M+ACN+Na	0	40.2	pos_3042	pos	45
Triazolopropionic Acid	metab_486	C9H9N3O3	1.4295	1.4295	0.9083	-0.1388	1.831E-8	2.416E-7	5.18	0.01688	5.703	0.02059	down	-	-	-	-	-	-	-	HMDB0061058	Organoheterocyclic compounds	Azoles	Triazoles	172.049	0.640667	M+H-2H2O	0	45.6	pos_487	pos	45.2
Musabalbisiane A	metab_12520	C23H28O12	1.4273	1.4271	0.9133	-0.1309	1.708E-7	2.521E-6	5.024	0.03337	5.501	0.01168	down	-	-	-	-	-	-	-	HMDB0038680	Lipids and lipid-like molecules	Prenol lipids	Diterpenoids	495.146	0.747717	M-H	0	53.3	neg_728	neg	44.8
3-Anilinoalanine	metab_2930	C9H12N2O2	1.4267	1.4266	0.9236	-0.1146	2.215E-11	2.439E-9	6.277	0.007299	6.796	0.004605	down	-	-	-	-	-	-	-	HMDB0245791	Organic acids and derivatives	Carboxylic acids and derivatives	Amino acids, peptides, and analogues	181.097	4.28463	M+H	0	64.6	pos_2931	pos	52.4
L-Valine, N-(2-Hydroxy-3-Butenyl)-	metab_14902	C9H17NO3	1.4238	1.4239	0.9044	-0.1449	3.461E-8	8.796E-7	4.486	0.02322	4.96	0.01356	down	-	-	-	-	-	-	-	HMDB0253927	Organic acids and derivatives	Carboxylic acids and derivatives	Amino acids, peptides, and analogues	186.113	5.6868	M-H	0	55.4	neg_3110	neg	50.2
Sorbitan Stearate	metab_20789	C24H46O6	1.4212	1.4214	0.9104	-0.1355	1.025E-7	1.769E-6	4.804	0.0308	5.277	0.009286	down	-	-	-	-	-	-	-	HMDB0029888	Lipids and lipid-like molecules	Fatty Acyls	Fatty acid esters	411.31	6.62075	M-H2O-H	0	43.3	neg_8997	neg	44.4
Fipexide	metab_12180	C20H21ClN2O4	1.4209	1.421	0.9168	-0.1254	1.514E-8	5.276E-7	5.198	0.01613	5.67	0.01683	down	-	-	-	-	-	-	-	HMDB0252264	Organoheterocyclic compounds	Benzodioxoles	Not Available	387.113	0.630867	M-H	0	58.9	neg_388	neg	43.4
Rioprostil	metab_15753	C21H38O4	1.4208	1.4211	0.9169	-0.1251	1.449E-6	1.134E-5	5.243	0.04659	5.718	0.01941	down	-	-	-	-	-	-	-	HMDB0257238	Lipids and lipid-like molecules	Fatty Acyls	Fatty alcohols	399.274	6.49787	M+FA-H	0	47.7	neg_3961	neg	47.1
D-Glucaro-1,4-Lactone	metab_19403	C6H8O7	1.4199	1.4198	1.1087	0.1488	5.553E-9	2.822E-7	4.805	0.01346	4.334	0.01434	up	C21095;_	-	-	-	-	-	-	HMDB0041862	Organoheterocyclic compounds	Lactones	Gamma butyrolactones	173.009	2.51453	M-H2O-H	0	45.2	neg_7611	neg	47.3
4-(7-Hydroxy-6,7-Dihydro-5H-Cyclopenta[D]Pyrimidin-4-Ylamino)Benzonitrile	metab_1200	C14H12N4O	1.4183	1.4183	1.0951	0.131	1.628E-8	2.22E-7	5.921	0.01132	5.407	0.02308	up	-	-	-	-	-	-	-	HMDB0244317	Benzenoids	Benzene and substituted derivatives	Benzonitriles	270.134	1.10843	M+NH4	0	42.2	pos_1201	pos	44.1
L-Kynurenine	metab_9447	C10H12N2O3	1.4158	1.4158	0.9191	-0.1218	3.599E-10	1.528E-8	5.813	0.01031	6.325	0.008766	down	C00328	-	-	map01100;map05143;map00380;map01240	Metabolic pathways;African trypanosomiasis;Tryptophan metabolism;Biosynthesis of cofactors	Metabolism;Human Diseases;Metabolism;Metabolism	Global and overview maps;Infectious disease: parasitic;Amino acid metabolism;Global and overview maps	HMDB0000684	Organic oxygen compounds	Organooxygen compounds	Carbonyl compounds	241.118	3.50922	M+CH3OH+H	0	45.7	pos_9448	pos	48.1
Arachidic Acid	metab_16598	C20H40O2	1.4146	1.4144	1.1079	0.1479	8.226E-7	7.576E-6	4.825	0.02434	4.355	0.03829	up	C06425	Lipids	Fatty acids	map01040	Biosynthesis of unsaturated fatty acids	Metabolism	Lipid metabolism	HMDB0002212	Lipids and lipid-like molecules	Fatty Acyls	Fatty acids and conjugates	371.316	6.77573	M+Hac-H	0	43.8	neg_4806	neg	46.5
Thr-Ala-Ile	metab_19086	C13H25N3O5	1.4116	1.4115	1.1061	0.1455	8.343E-9	3.668E-7	4.846	0.0198	4.381	0.006403	up	-	-	-	-	-	-	-	-	-	-	-	302.172	3.35813	M-H	63	0	neg_7294	neg	50.2
Thr Leu Ile	metab_8608	C16H31N3O5	1.4102	1.4102	1.1068	0.1464	6.214E-8	6.177E-7	5.275	0.008952	4.766	0.03055	up	-	-	-	-	-	-	-	-	-	-	-	346.233	4.5622	M+H	57.5	0	pos_8609	pos	49.3
Apigenin	metab_17308	C15H10O5	1.4097	1.4095	1.0943	0.13	3.139E-8	8.234E-7	5.398	0.02413	4.933	0.00947	up	C01477	-	-	map01100;map01110;map00943;map00941;map00946;map00944;map01061	Metabolic pathways;Biosynthesis of secondary metabolites;Isoflavonoid biosynthesis;Flavonoid biosynthesis;Degradation of flavonoids;Flavone and flavonol biosynthesis;Biosynthesis of phenylpropanoids	Metabolism;Metabolism;Metabolism;Metabolism;Metabolism;Metabolism;Metabolism	Global and overview maps;Global and overview maps;Biosynthesis of other secondary metabolites;Biosynthesis of other secondary metabolites;Biosynthesis of other secondary metabolites;Biosynthesis of other secondary metabolites;Chemical structure transformation maps	HMDB0002124;LMPK12110005	Phenylpropanoids and polyketides	Flavonoids	Flavones	269.045	6.07075	M-H	84.4	0	neg_5516	neg	55.6
Pe(16:0/0:0)	metab_6515	C21H44NO7P	1.405	1.405	1.1071	0.1467	1.418E-6	7.413E-6	5.253	0.04452	4.745	0.03012	up	-	-	-	-	-	-	-	LMGP02050002	-	-	-	454.293	6.46312	M+H	68.1	0	pos_6516	pos	49.9
4-(2-Amino-3-Hydroxyphenyl)-2,4-Dioxobutanoic Acid	metab_19457	C10H9NO5	1.4035	1.4034	1.107	0.1466	9.751E-8	1.705E-6	4.771	0.02441	4.31	0.01927	up	C05645	-	-	map00380	Tryptophan metabolism	Metabolism	Amino acid metabolism	HMDB0004083	Organic oxygen compounds	Organooxygen compounds	Carbonyl compounds	204.03	2.14053	M-H2O-H	0	59	neg_7665	neg	49.2
Dg(Pgf1Alpha/2:0/0:0)	metab_15599	C25H44O8	1.3964	1.3968	0.9101	-0.1359	5.969E-5	0.000197	4.748	0.08646	5.217	0.03756	down	-	-	-	-	-	-	-	HMDB0297048	Not Available	Not Available	Not Available	531.316	6.36455	M+Hac-H	0	45.2	neg_3807	neg	47
Leucrose	metab_19350	C12H22O11	1.3938	1.3936	1.0811	0.1125	2.472E-9	1.648E-7	6.054	0.01433	5.6	0.008285	up	-	-	-	-	-	-	-	-	-	-	-	323.098	2.77605	M-H2O-H	67.9	0	neg_7558	neg	51.8
Blumenol C O-[Rhamnosyl-(1->6)-Glucoside]	metab_8876	C25H42O11	1.393	1.393	1.0952	0.1312	1.767E-8	2.354E-7	5.718	0.01367	5.221	0.0211	up	-	-	-	-	-	-	-	HMDB0031935	Lipids and lipid-like molecules	Fatty Acyls	Fatty acyl glycosides	582.288	4.23093	M+ACN+Na	0	49.5	pos_8877	pos	47.3
Dihydroxylysinonorleucine	metab_13938	C18H37N5O8	1.3917	1.3917	1.0938	0.1294	5.594E-8	1.21E-6	5.28	0.0078	4.827	0.02674	up	-	-	-	-	-	-	-	HMDB0251345	Organic acids and derivatives	Carboxylic acids and derivatives	Amino acids, peptides, and analogues	486.236	4.08422	M+Cl	0	43.1	neg_2146	neg	45.4
2-Hexadec-7-Enyloctadecanedioic Acid	metab_16755	C34H64O4	1.3916	1.3912	1.1113	0.1522	0.0001017	0.0003059	4.673	0.07219	4.205	0.07394	up	-	-	-	-	-	-	-	HMDB0255384	Lipids and lipid-like molecules	Fatty Acyls	Fatty acids and conjugates	595.493	6.55138	M+Hac-H	0	71.9	neg_4963	neg	51.4
Val Phe Leu	metab_3816	C20H31N3O4	1.3904	1.3903	1.1004	0.138	4.197E-9	8.344E-8	5.416	0.004654	4.922	0.01912	up	-	-	-	-	-	-	-	-	-	-	-	378.238	5.5447	M+H	54.4	0	pos_3817	pos	49
1-Hydroxyisoquinoline	metab_9219	C9H7NO	1.386	1.386	0.8957	-0.1589	1.289E-9	3.667E-8	4.208	0.01178	4.698	0.0109	down	C06324	-	-	-	-	-	-	HMDB0243900	Organoheterocyclic compounds	Isoquinolines and derivatives	Isoquinolones and derivatives	163.086	3.78195	M+NH4	0	46	pos_9220	pos	47.3
Leu-Val-Ile	metab_14554	C17H33N3O4	1.3833	1.3832	1.1021	0.1403	1.169E-8	4.41E-7	4.825	0.01573	4.378	0.01414	up	-	-	-	-	-	-	-	-	-	-	-	342.239	5.04515	M-H	56.9	0	neg_2762	neg	48.6
3-Hydroxy-3-Methylglutarylcarnitine	metab_17832	C20H36N2O9	1.3815	1.3813	0.8991	-0.1534	2.959E-7	3.772E-6	3.993	0.0242	4.441	0.02714	down	-	-	-	-	-	-	-	HMDB0245885	Organic acids and derivatives	Keto acids and derivatives	Medium-chain keto acids and derivatives	447.234	5.35497	M-H	0	57.5	neg_6040	neg	46.6
N-Acetylaminooctanoic Acid	metab_1628	C10H19NO3	1.3808	1.3807	1.1002	0.1378	2.46E-10	1.216E-8	5.346	0.002372	4.859	0.01185	up	-	-	-	-	-	-	-	HMDB0059745	Organic acids and derivatives	Carboxylic acids and derivatives	Amino acids, peptides, and analogues	202.143	2.12138	M+H	0	52	pos_1629	pos	49
N-Acetyl-L-Alanine	metab_13391	C5H9NO3	1.3794	1.3792	1.0895	0.1237	1.818E-9	1.382E-7	5.416	0.01145	4.971	0.0103	up	-	-	-	-	-	-	-	HMDB0000766	Organic acids and derivatives	Carboxylic acids and derivatives	Amino acids, peptides, and analogues	130.051	3.2034	M-H	97.5	0	neg_1599	neg	58.6
Ala-Ala-Ile	metab_19432	C12H23N3O4	1.3789	1.3788	1.1025	0.1408	1.475E-7	2.289E-6	4.785	0.02819	4.34	0.01556	up	-	-	-	-	-	-	-	-	-	-	-	272.161	2.29013	M-H	41.9	0	neg_7640	neg	46.2
Coformycin	metab_20339	C11H16N4O5	1.3774	1.3774	0.9206	-0.1194	7.564E-8	1.472E-6	5.147	0.01774	5.591	0.02257	down	C01677;_	-	-	-	-	-	-	HMDB0250398	Organic oxygen compounds	Organooxygen compounds	Carbohydrates and carbohydrate conjugates	283.103	0.652183	M-H	0	44.6	neg_8547	neg	45.7
Ixabepilone	metab_14621	C27H42N2O5S	1.3751	1.375	1.0902	0.1246	2.381E-6	1.622E-5	5.377	0.02528	4.932	0.04484	up	-	-	-	-	-	-	-	HMDB0015593	Phenylpropanoids and polyketides	Macrolides and analogues	Epothilones and analogues	565.298	5.16278	M+Hac-H	0	69.4	neg_2829	neg	48.3
D-(-)-Fructose	metab_13225	C6H12O6	1.368	1.3679	1.067	0.0936	5.864E-10	7.225E-8	6.958	0.01221	6.521	0.002844	up	C02336	-	-	map00520;map01250	Amino sugar and nucleotide sugar metabolism;Biosynthesis of nucleotide sugars	Metabolism;Metabolism	Carbohydrate metabolism;Global and overview maps	HMDB0000660	Organic oxygen compounds	Organooxygen compounds	Carbohydrates and carbohydrate conjugates	161.045	2.80275	M-H2O-H	62.3	0	neg_1433	neg	51.9
Thr-Val-Phe	metab_14072	C18H27N3O5	1.367	1.3668	1.0947	0.1305	8.242E-8	1.548E-6	5.054	0.02408	4.617	0.01557	up	-	-	-	-	-	-	-	-	-	-	-	364.187	4.29802	M-H	60.8	0	neg_2280	neg	49.2
Phe-Ala-Ile	metab_14535	C18H27N3O4	1.3665	1.3663	1.0854	0.1182	1.347E-9	1.197E-7	5.543	0.01346	5.107	0.005039	up	-	-	-	-	-	-	-	-	-	-	-	348.192	5.01313	M-H	41.2	0	neg_2743	neg	45.6
7,8-Dihydroxy-4-Methylcoumarin	metab_7563	C10H8O4	1.3631	1.363	1.1035	0.1421	5.748E-8	5.84E-7	5.064	0.01702	4.589	0.02391	up	-	-	-	-	-	-	-	-	-	-	-	193.049	5.94585	M+H	54.9	0	pos_7564	pos	49.3
Dg(14:1(9Z)/18:1(9Z)/0:0)	metab_5370	C35H64O5	1.361	1.3611	1.1005	0.1382	3.713E-6	1.608E-5	5.232	0.0339	4.754	0.04899	up	_;C00165	-	-	map05214;map05167;map04650;map05163;map04750;map05235;map04015;map04014;map04659;map04540;map04010;map04012;map05022;map04370;map04371;map04072;map04071;map04975;map05143;map05012;map05231;map05146;map04919;map05200;map04961;map04745;map04921;map04920;map04923;map04925;map05017;map04625;map04929;map04726;map04725;map04724;map04723;map04722;map05223;map04720;map04666;map05170;map04664;map04658;map…	Glioma;Kaposi sarcoma-associated herpesvirus infection;Natural killer cell mediated cytotoxicity;Human cytomegalovirus infection;Inflammatory mediator regulation of TRP channels;PD-L1 expression and PD-1 checkpoint pathway in cancer;Rap1 signaling pathway;Ras signaling pathway;Th17 cell differentiation;Gap junction;MAPK signaling pathway;ErbB signaling pathway;Pathways of neurodegeneration - mult…	Human Diseases;Human Diseases;Organismal Systems;Human Diseases;Organismal Systems;Human Diseases;Environmental Information Processing;Environmental Information Processing;Organismal Systems;Cellular Processes;Environmental Information Processing;Environmental Information Processing;Human Diseases;Environmental Information Processing;Environmental Information Processing;Environmental Information …	Cancer: specific types;Infectious disease: viral;Immune system;Infectious disease: viral;Sensory system;Cancer: overview;Signal transduction;Signal transduction;Immune system;Cellular community - eukaryotes;Signal transduction;Signal transduction;Neurodegenerative disease;Signal transduction;Signal transduction;Signal transduction;Signal transduction;Digestive system;Infectious disease: parasitic…	HMDB0007044	Lipids and lipid-like molecules	Glycerolipids	Diradylglycerols	619.489	6.58035	M+CH3OH+Na	0	66.5	pos_5371	pos	50
Gly Val Phe	metab_2874	C16H23N3O4	1.3609	1.3608	1.0949	0.1308	1.36E-8	1.963E-7	5.459	0.01117	4.986	0.02006	up	-	-	-	-	-	-	-	-	-	-	-	322.176	4.22025	M+H	61.7	0	pos_2875	pos	49.5
Aminoglutethimide	metab_7975	C13H16N2O2	1.3598	1.3598	0.9133	-0.1308	6.934E-9	1.181E-7	4.983	0.01525	5.456	0.01367	down	C07617	-	-	-	-	-	-	HMDB0014501	Benzenoids	Benzene and substituted derivatives	Aniline and substituted anilines	233.128	5.49103	M+H	0	49.3	pos_7976	pos	47.1
Ps(22:5(7Z,10Z,13Z,16Z,19Z)/18:3(6Z,9Z,12Z))	metab_5047	C46H74NO10P	1.3589	1.3591	1.0838	0.1161	3.387E-5	0.0001017	6.247	0.07643	5.764	0.04351	up	_;C02737	-;Lipids	-;Phospholipids	map01100;map00564;map01110;map05146;map05322;map00260;map05140	Metabolic pathways;Glycerophospholipid metabolism;Biosynthesis of secondary metabolites;Amoebiasis;Systemic lupus erythematosus;Glycine, serine and threonine metabolism;Leishmaniasis	Metabolism;Metabolism;Metabolism;Human Diseases;Human Diseases;Metabolism;Human Diseases	Global and overview maps;Lipid metabolism;Global and overview maps;Infectious disease: parasitic;Immune disease;Amino acid metabolism;Infectious disease: parasitic	HMDB0116788	Lipids and lipid-like molecules	Glycerophospholipids	Glycerophosphoserines	849.546	6.31892	M+NH4	0	44.1	pos_5048	pos	46.2
Naringenin	metab_17347	C15H12O5	1.3565	1.3564	1.0827	0.1146	2.535E-8	7.208E-7	5.632	0.01859	5.202	0.01381	up	C00509	-	-	map01100;map01110;map00943;map00941;map00946;map01061	Metabolic pathways;Biosynthesis of secondary metabolites;Isoflavonoid biosynthesis;Flavonoid biosynthesis;Degradation of flavonoids;Biosynthesis of phenylpropanoids	Metabolism;Metabolism;Metabolism;Metabolism;Metabolism;Metabolism	Global and overview maps;Global and overview maps;Biosynthesis of other secondary metabolites;Biosynthesis of other secondary metabolites;Biosynthesis of other secondary metabolites;Chemical structure transformation maps	HMDB0002670;LMPK12140001	Phenylpropanoids and polyketides	Flavonoids	Flavans	271.061	6.03868	M-H	82.7	0	neg_5555	neg	55.4
(S)-Propane-1,2-Diol	metab_1615	C3H8O2	1.3565	1.3565	1.1061	0.1455	3.612E-10	1.528E-8	4.888	0.003035	4.419	0.01206	up	C02917	-	-	-	-	-	-	HMDB0006213	Organic oxygen compounds	Organooxygen compounds	Alcohols and polyols	77.0596	2.05717	M+H	0	59.4	pos_1616	pos	50.9
Pc(Pgf2Alpha/18:2(9Z,12Z))	metab_16904	C46H82NO11P	1.3551	1.3549	1.0831	0.1152	6.806E-6	3.583E-5	5.654	0.03115	5.22	0.0513	up	-	-	-	-	-	-	-	HMDB0286549	Not Available	Not Available	Not Available	854.549	6.41252	M-H	0	41.9	neg_5112	neg	44.2
Aromadendrin	metab_18177	C15H12O6	1.3529	1.3528	1.1074	0.1472	1.051E-6	8.975E-6	4.434	0.01848	4.004	0.03914	up	C00974	-	-	map01100;map00941;map01110;map00946;map01061	Metabolic pathways;Flavonoid biosynthesis;Biosynthesis of secondary metabolites;Degradation of flavonoids;Biosynthesis of phenylpropanoids	Metabolism;Metabolism;Metabolism;Metabolism;Metabolism	Global and overview maps;Biosynthesis of other secondary metabolites;Global and overview maps;Biosynthesis of other secondary metabolites;Chemical structure transformation maps	HMDB0030847	Phenylpropanoids and polyketides	Flavonoids	Flavans	333.061	4.7409	M+FA-H	0	49	neg_6385	neg	48.1
1-[5-(4-Fluorophenyl)Pyrimidin-2-Yl]-N-Hexylpiperidine-3-Carboxamide	metab_9688	C22H29FN4O	1.3497	1.3496	1.0938	0.1294	1.917E-9	4.792E-8	5.42	0.01233	4.955	0.01061	up	-	-	-	-	-	-	-	-	-	-	-	385.244	3.25293	M+H	61.1	0	pos_9689	pos	46.3
7-Aminomethyl-7-Carbaguanine	metab_9718	C7H9N5O	1.3454	1.3453	1.099	0.1362	6.938E-9	1.181E-7	5.128	0.009849	4.666	0.01746	up	C16675	-	-	map01100;map00790	Metabolic pathways;Folate biosynthesis	Metabolism;Metabolism	Global and overview maps;Metabolism of cofactors and vitamins	HMDB0011690	Organoheterocyclic compounds	Pyrrolopyrimidines	Pyrrolo[2,3-d]pyrimidines	162.076	3.22633	M+H-H2O	0	53.1	pos_9719	pos	46.9
N-Acetyl-L-2-Aminoadipate(2-)	metab_19173	C8H13NO5	1.344	1.3439	1.0762	0.1059	1.437E-9	1.232E-7	5.96	0.01349	5.538	0.003952	up	-	-	-	-	-	-	-	HMDB0062715	Organic acids and derivatives	Carboxylic acids and derivatives	Amino acids, peptides, and analogues	202.072	3.2034	M-H	0	54.7	neg_7381	neg	49.9
Pentylenetetrazole	metab_4316	C6H10N4	1.341	1.3409	0.9002	-0.1517	1.112E-8	1.678E-7	4.15	0.01815	4.61	0.01163	down	C13692	-	-	-	-	-	-	HMDB0256296	Organoheterocyclic compounds	Azepines	Not Available	138.091	6.01513	M+	74.1	0	pos_4317	pos	52.7
Phe-Val-Leu	metab_17815	C20H31N3O4	1.3409	1.3406	1.1134	0.155	9.184E-5	0.0002803	4.26	0.02684	3.826	0.09022	up	-	-	-	-	-	-	-	-	-	-	-	376.223	5.37627	M-H	41.7	0	neg_6023	neg	43.4
Isomugineic Acid	metab_20335	C12H20N2O8	1.3403	1.3399	0.92	-0.1204	1.812E-5	7.699E-5	4.908	0.0694	5.335	0.007661	down	-	-	-	-	-	-	-	HMDB0033555	Organic acids and derivatives	Carboxylic acids and derivatives	Amino acids, peptides, and analogues	365.119	0.652183	M+FA-H	0	42	neg_8543	neg	45.5
4-Acetylbutyrate	metab_14033	C6H10O3	1.3383	1.3383	0.931	-0.1032	1.928E-9	1.427E-7	5.636	0.01375	6.054	0.005017	down	C02129	-	-	-	-	-	-	HMDB0061881	Lipids and lipid-like molecules	Fatty Acyls	Fatty acids and conjugates	189.077	4.22868	M+Hac-H	0	44.9	neg_2241	neg	48.1
Kinetin Riboside	metab_12518	C15H17N5O5	1.3359	1.336	0.9224	-0.1165	4.754E-8	1.086E-6	4.959	0.02169	5.376	0.01238	down	-	-	-	-	-	-	-	HMDB0253801	Not Available	Not Available	Not Available	392.118	0.747717	M+FA-H	0	77.8	neg_726	neg	51.2
Tuliposide A	metab_1290	C11H18O8	1.3325	1.3325	1.0872	0.1206	2.112E-10	1.125E-8	5.65	0.007588	5.197	0.007919	up	C08561	-	-	-	-	-	-	HMDB0303140	Organic oxygen compounds	Organooxygen compounds	Carbohydrates and carbohydrate conjugates	279.107	1.43857	M+H	0	50.2	pos_1291	pos	45.7
Ile-Leu-Ile	metab_17864	C18H35N3O4	1.3291	1.3289	1.0909	0.1255	3.248E-9	2.032E-7	4.957	0.01365	4.544	0.007854	up	-	-	-	-	-	-	-	-	-	-	-	356.254	5.30698	M-H	74.1	0	neg_6072	neg	52.3
Edaravone	metab_4406	C10H10N2O	1.329	1.3289	0.9113	-0.134	2.42E-8	2.976E-7	4.643	0.02406	5.095	0.001679	down	C13008	-	-	-	-	-	-	HMDB0006240;HMDB0251697;HMDB0251697	Organoheterocyclic compounds	Azoles	Pyrazoles	175.086	6.05772	M+H	42.4	0	pos_4407	pos	46.5
Deoxycholyllysine	metab_17097	C30H52N2O5	1.3279	1.3287	0.9077	-0.1397	0.0007553	0.00166	4.347	0.1366	4.789	0.03395	down	-	-	-	-	-	-	-	HMDB0242422	Not Available	Not Available	Not Available	541.359	6.23625	M+Na-2H	0	44.1	neg_5305	neg	44.1
Pyrrolidine-2-Carbaldehyde	metab_13047	C5H9NO	1.3266	1.3266	0.9163	-0.1262	6.864E-9	3.171E-7	4.497	0.01355	4.908	0.01153	down	-	-	-	-	-	-	-	HMDB0256999	Organoheterocyclic compounds	Pyrrolidines	Not Available	144.066	1.80448	M+FA-H	0	52.4	neg_1255	neg	49.2
D-(-)-Ribose	metab_20289	C5H10O5	1.3236	1.3236	0.9355	-0.0962	1.336E-10	2.651E-8	5.929	0.004378	6.338	0.008055	down	-	-	-	-	-	-	-	-	-	-	-	149.045	0.668183	M-H	78.1	0	neg_8497	neg	54.9
Methyl Jasmonate	metab_4812	C13H20O3	1.3222	1.3222	0.9179	-0.1236	1.001E-8	1.559E-7	4.996	0.01911	5.443	0.007653	down	C11512	-	-	map00592;map01110	alpha-Linolenic acid metabolism;Biosynthesis of secondary metabolites	Metabolism;Metabolism	Lipid metabolism;Global and overview maps	HMDB0036583;LMFA02020010	Lipids and lipid-like molecules	Fatty Acyls	Lineolic acids and derivatives	225.148	6.19107	M+H	79.4	0	pos_4813	pos	54.4
Citrusin Iii	metab_17350	C36H53N7O9	1.3194	1.3192	1.0748	0.104	3.661E-7	4.346E-6	5.864	0.03089	5.456	0.0151	up	-	-	-	-	-	-	-	HMDB0303682	Organic acids and derivatives	Carboxylic acids and derivatives	Amino acids, peptides, and analogues	726.383	6.03333	M-H	0	87	neg_5558	neg	55.1
Solanocardinol	metab_6363	C27H45NO3	1.3186	1.3185	0.9285	-0.107	9.86E-8	8.841E-7	5.778	0.02495	6.223	0.0168	down	-	-	-	-	-	-	-	HMDB0038836	Lipids and lipid-like molecules	Steroids and steroid derivatives	Steroidal alkaloids	432.345	6.5966	M+H	0	47.1	pos_6364	pos	41.7
Prop-2-Ynyl N-[4-(Trifluoromethyl)Benzoyl]Carbamate	metab_18405	C12H8F3NO3	1.3103	1.3103	1.1032	0.1418	1.303E-8	4.707E-7	4.285	0.01571	3.884	0.01126	up	-	-	-	-	-	-	-	-	-	-	-	270.04	4.42643	M-H	60.1	0	neg_6613	neg	48.6
5-Aminosalicyl-Glycine	metab_13631	C9H12N2O3	1.3101	1.3102	0.9154	-0.1275	9.491E-8	1.681E-6	4.34	0.0143	4.741	0.02288	down	-	-	-	-	-	-	-	HMDB0246754	Organic acids and derivatives	Carboxylic acids and derivatives	Amino acids, peptides, and analogues	195.077	3.57683	M-H	0	58.7	neg_1839	neg	50
Milbemycin Alpha10	metab_14032	C37H49NO9	1.3055	1.3054	1.0853	0.118	5.234E-7	5.478E-6	5.092	0.02138	4.692	0.0287	up	-	-	-	-	-	-	-	HMDB0254722	Phenylpropanoids and polyketides	Macrolides and analogues	Milbemycins	672.321	4.22338	M+Na-2H	0	76.7	neg_2240	neg	49.3
N-Acetyllactosamine	metab_19160	C14H25NO11	1.3049	1.3048	1.0774	0.1075	9.642E-9	3.935E-7	5.541	0.01378	5.143	0.01192	up	C00611	-	-	-	-	-	-	HMDB0001542	Organic oxygen compounds	Organooxygen compounds	Carbohydrates and carbohydrate conjugates	364.124	3.21945	M-H2O-H	0	66.3	neg_7368	neg	49.5
Pro-Val-Phe	metab_18347	C19H27N3O4	1.3049	1.3048	1.0897	0.1239	8.671E-8	1.588E-6	4.848	0.02205	4.449	0.01445	up	-	-	-	-	-	-	-	-	-	-	-	360.191	4.50092	M-H	51.8	0	neg_6555	neg	47
Saccharopine	metab_2479	C11H20N2O6	1.3021	1.302	0.9323	-0.1011	1.08E-10	7.495E-9	5.952	0.007087	6.384	0.00612	down	C00449	-	-	map01100;map00310;map01110;map00300;map01230	Metabolic pathways;Lysine degradation;Biosynthesis of secondary metabolites;Lysine biosynthesis;Biosynthesis of amino acids	Metabolism;Metabolism;Metabolism;Metabolism;Metabolism	Global and overview maps;Amino acid metabolism;Global and overview maps;Amino acid metabolism;Global and overview maps	HMDB0000279	Organic acids and derivatives	Carboxylic acids and derivatives	Amino acids, peptides, and analogues	241.118	3.69127	M+H-2H2O	0	62.6	pos_2480	pos	51.5
5-Methoxy-N-Methyl-2-[2-(Methylcarbamoyl)Phenyl]Sulanylbenzamide	metab_12767	C17H18N2O3S	1.3013	1.3009	1.086	0.119	4.098E-5	0.000147	5.117	0.05518	4.712	0.05269	up	-	-	-	-	-	-	-	-	-	-	-	389.119	1.11633	M+Hac-H	42.6	0	neg_975	neg	39.5
5-Hydroxyvalproic Acid	metab_1529	C8H16O3	1.2995	1.2995	1.0862	0.1193	3.904E-10	1.596E-8	5.432	0.003972	5.001	0.01085	up	C16650	-	-	map00982	Drug metabolism - cytochrome P450	Metabolism	Xenobiotics biodegradation and metabolism	HMDB0013898	Lipids and lipid-like molecules	Fatty Acyls	Fatty acids and conjugates	202.143	1.63038	M+ACN+H	0	55	pos_1530	pos	50.2
Dg(18:0/Pge2/0:0)	metab_6195	C41H72O8	1.298	1.298	1.095	0.131	3.386E-5	0.0001017	5.082	0.03382	4.641	0.07274	up	-	-	-	-	-	-	-	HMDB0295863	Not Available	Not Available	Not Available	693.526	6.76772	M+H	0	52.1	pos_6196	pos	44.2
3-Hydroxy-3-Methoxycarbonylpentanedioic Acid	metab_19827	C7H10O7	1.2966	1.2964	1.0712	0.0992	2.885E-7	3.719E-6	5.93	0.02656	5.536	0.01765	up	-	-	-	-	-	-	-	-	-	-	-	265.056	1.06265	M+Hac-H	81.1	0	neg_8035	neg	54.8
Leu-Ser-Ile	metab_18227	C15H29N3O5	1.296	1.2957	1.0818	0.1134	7.369E-8	1.462E-6	5.198	0.01717	4.805	0.01857	up	-	-	-	-	-	-	-	-	-	-	-	330.203	4.67163	M-H	89.9	0	neg_6435	neg	56.1
1-Deoxynojirimycin	metab_457	C6H13NO4	1.2957	1.2957	1.0969	0.1334	9.71E-7	5.488E-6	4.879	0.01151	4.448	0.04127	up	C16843	-	-	-	-	-	-	HMDB0035359	Organoheterocyclic compounds	Piperidines	Not Available	164.091	0.635383	M+H	54.2	0	pos_458	pos	48.9
Phe-Thr-Ile	metab_13915	C19H29N3O5	1.2956	1.2956	1.1029	0.1413	1.94E-6	1.405E-5	4.244	0.02292	3.848	0.03769	up	-	-	-	-	-	-	-	-	-	-	-	378.202	4.05212	M-H	85	0	neg_2123	neg	54.6
6-Hydroxymelatonin	metab_18329	C13H16N2O3	1.2934	1.2932	0.9203	-0.1199	1.361E-7	2.16E-6	4.524	0.02499	4.916	0.01249	down	C05643	-	-	map00380	Tryptophan metabolism	Metabolism	Amino acid metabolism	HMDB0004081	Organoheterocyclic compounds	Indoles and derivatives	Hydroxyindoles	293.114	4.53823	M+FA-H	0	53.6	neg_6537	neg	48.8
Ile Gln Phe	metab_8209	C20H30N4O5	1.2925	1.2924	1.0751	0.1044	4.925E-10	1.841E-8	6.102	0.006724	5.676	0.009801	up	-	-	-	-	-	-	-	-	-	-	-	407.228	5.09612	M+H	44	0	pos_8210	pos	48
Ile-Ser-Leu	metab_18113	C15H29N3O5	1.2877	1.2875	1.0853	0.1181	8.483E-8	1.572E-6	4.949	0.01329	4.56	0.02185	up	-	-	-	-	-	-	-	-	-	-	-	330.203	4.83685	M-H	95.5	0	neg_6321	neg	56.6
Soyacerebroside I	metab_16524	C40H75NO9	1.2867	1.2865	1.0794	0.1103	7.039E-6	3.69E-5	5.327	0.03315	4.935	0.04316	up	-	-	-	-	-	-	-	HMDB0032677	Lipids and lipid-like molecules	Sphingolipids	Glycosphingolipids	758.542	6.87198	M+FA-H	0	80	neg_4732	neg	53.7
L-Aspartic Acid	metab_12150	C4H7NO4	1.2829	1.2828	1.0757	0.1053	1.948E-9	1.427E-7	5.455	0.008193	5.071	0.0107	up	C00049	Peptides;Hormones and transmitters	Amino acids;Neurotransmitters	map00997;map02010;map01240;map00270;map01200;map00998;map00999;map00250;map04974;map00410;map02030;map00770;map00470;map00710;map04080;map01064;map01060;map01100;map00220;map00300;map01120;map01210;map00340;map01230;map00260;map00261;map01110;map00760;map00460;map02020;map00970;map05230;map01070	Biosynthesis of various other secondary metabolites;ABC transporters;Biosynthesis of cofactors;Cysteine and methionine metabolism;Carbon metabolism;Biosynthesis of various antibiotics;Biosynthesis of various plant secondary metabolites;Alanine, aspartate and glutamate metabolism;Protein digestion and absorption;beta-Alanine metabolism;Bacterial chemotaxis;Pantothenate and CoA biosynthesis;D-Amino…	Metabolism;Environmental Information Processing;Metabolism;Metabolism;Metabolism;Metabolism;Metabolism;Metabolism;Organismal Systems;Metabolism;Cellular Processes;Metabolism;Metabolism;Metabolism;Environmental Information Processing;Metabolism;Metabolism;Metabolism;Metabolism;Metabolism;Metabolism;Metabolism;Metabolism;Metabolism;Metabolism;Metabolism;Metabolism;Metabolism;Metabolism;Environmenta…	Biosynthesis of other secondary metabolites;Membrane transport;Global and overview maps;Amino acid metabolism;Global and overview maps;Biosynthesis of other secondary metabolites;Biosynthesis of other secondary metabolites;Amino acid metabolism;Digestive system;Metabolism of other amino acids;Cell motility;Metabolism of cofactors and vitamins;Metabolism of other amino acids;Energy metabolism;Sign…	HMDB0000191;PW_C000123	Organic acids and derivatives	Carboxylic acids and derivatives	Amino acids, peptides, and analogues	132.03	0.604167	M-H	98.5	0	neg_358	neg	58.8
Kukoamine A	metab_9311	C28H42N4O6	1.2792	1.2791	1.0836	0.1158	3.275E-7	2.285E-6	5.432	0.01118	5.013	0.03284	up	C17615	-	-	-	-	-	-	HMDB0030392	Benzenoids	Phenols	Benzenediols	531.314	3.65368	M+H	36.7	0	pos_9312	pos	41.6
Prostaglandin F1A	metab_5109	C20H36O5	1.2779	1.2778	1.0765	0.1063	3.765E-8	4.168E-7	5.884	0.01933	5.466	0.01426	up	C06475	Lipids	Eicosanoids	-	-	-	-	HMDB0002685	Lipids and lipid-like molecules	Fatty Acyls	Eicosanoids	321.241	6.36193	M+H-2H2O	0	84.9	pos_5110	pos	54.2
Penitrem E	metab_2710	C37H45NO6	1.2771	1.2771	1.0762	0.1059	1.645E-8	2.237E-7	5.893	0.0103	5.476	0.01816	up	C20597;_	-	-	-	-	-	-	HMDB0256241	Organoheterocyclic compounds	Naphthopyrans	Not Available	600.335	4.00112	M+H	0	54.8	pos_2711	pos	46
4-Methylumbelliferone Glucuronide	metab_13378	C16H16O9	1.2762	1.2761	1.0893	0.1234	1.446E-7	2.262E-6	4.649	0.01655	4.268	0.02194	up	C11584	-	-	-	-	-	-	HMDB0240464	Phenylpropanoids and polyketides	Coumarins and derivatives	Coumarin glycosides	333.061	3.17673	M-H2O-H	0	73.2	neg_1586	neg	52.8
Tuliposide B	metab_19141	C11H18O9	1.2725	1.2724	1.0709	0.0988	9.269E-9	3.906E-7	5.71	0.01565	5.332	0.007169	up	C08570;_	-	-	-	-	-	-	HMDB0303141	Organic oxygen compounds	Organooxygen compounds	Carbohydrates and carbohydrate conjugates	293.087	3.26202	M-H	0	47.2	neg_7349	neg	47.4
Val Val Ile	metab_8647	C16H31N3O4	1.2716	1.2716	1.0667	0.0932	1.1E-12	3.422E-10	6.604	0.003669	6.191	0.001952	up	-	-	-	-	-	-	-	-	-	-	-	330.238	4.50342	M+H	78.3	0	pos_8648	pos	54.5
Hieracin	metab_15896	C15H10O7	1.2716	1.2712	1.0594	0.0833	4.473E-6	2.593E-5	6.794	0.04871	6.413	0.006059	up	-	-	-	-	-	-	-	-	-	-	-	301.035	6.66345	M-H	61.9	0	neg_4104	neg	51.4
Beta-Cortol	metab_4913	C21H36O5	1.2715	1.2714	0.927	-0.1094	1.461E-8	2.05E-7	5.243	0.01456	5.656	0.01413	down	C01235;_	-	-	map01100;map00052	Metabolic pathways;Galactose metabolism	Metabolism;Metabolism	Global and overview maps;Carbohydrate metabolism	HMDB0005821	Lipids and lipid-like molecules	Steroids and steroid derivatives	Hydroxysteroids	351.252	6.23372	M+H-H2O	0	50.3	pos_4914	pos	45.9
(S)-3-Sulfonatolactate	metab_12564	C3H6O6S	1.2708	1.2705	1.0747	0.104	5.995E-7	6.011E-6	5.45	0.02349	5.071	0.02553	up	C11499	-	-	map01100;map00270	Metabolic pathways;Cysteine and methionine metabolism	Metabolism;Metabolism	Global and overview maps;Amino acid metabolism	HMDB0060176	Organic acids and derivatives	Hydroxy acids and derivatives	Alpha hydroxy acids and derivatives	168.981	0.77435	M-H	0	55.7	neg_772	neg	48.9
Gly-Val-Leu	metab_18661	C13H25N3O4	1.269	1.2688	1.0796	0.1105	4.309E-8	1.01E-6	5.101	0.0144	4.725	0.01684	up	-	-	-	-	-	-	-	-	-	-	-	286.177	4.03073	M-H	84.6	0	neg_6869	neg	54.2
Ala-Val-Phe	metab_14140	C17H25N3O4	1.2638	1.2637	1.0843	0.1168	8.792E-7	7.944E-6	4.822	0.0169	4.447	0.03251	up	-	-	-	-	-	-	-	-	-	-	-	334.177	4.40487	M-H	72.9	0	neg_2348	neg	52
Juglone Glucoside	metab_12250	C16H16O8	1.2618	1.2617	1.0587	0.0823	2.658E-8	7.401E-7	6.711	0.0139	6.339	0.01466	up	-	-	-	-	-	-	-	HMDB0033563	Organic oxygen compounds	Organooxygen compounds	Carbohydrates and carbohydrate conjugates	335.074	0.65755	M-H	0	46.6	neg_458	neg	45.9
Emricasan	metab_18001	C26H27F4N3O7	1.2617	1.2615	1.0878	0.1215	8.057E-6	4.072E-5	4.669	0.04221	4.292	0.03304	up	-	-	-	-	-	-	-	HMDB0251780	Organic acids and derivatives	Peptidomimetics	Hybrid peptides	568.166	5.05575	M-H	0	42.3	neg_6209	neg	45
Cholic Acid Glucuronide	metab_3593	C30H48O11	1.2608	1.2607	1.0816	0.1132	5.165E-8	5.384E-7	5.394	0.01326	4.987	0.02079	up	-	-	-	-	-	-	-	HMDB0002577	Lipids and lipid-like molecules	Steroids and steroid derivatives	Steroidal glycosides	567.313	5.16002	M+H-H2O	0	47.5	pos_3594	pos	43.7
Thr-Val-Leu	metab_18679	C15H29N3O5	1.2586	1.2585	1.087	0.1203	6.42E-9	3.086E-7	4.623	0.007629	4.253	0.01387	up	-	-	-	-	-	-	-	-	-	-	-	330.203	3.98247	M-H	65.9	0	neg_6887	neg	51
Val Thr Val	metab_9475	C14H27N3O5	1.2571	1.257	1.0801	0.1112	1.064E-7	9.359E-7	5.46	0.01233	5.055	0.02479	up	-	-	-	-	-	-	-	-	-	-	-	318.202	3.48232	M+H	63.3	0	pos_9476	pos	50.4
Leu Glu Val	metab_8012	C16H29N3O6	1.2561	1.2561	1.0768	0.1068	4.437E-11	3.82E-9	5.649	0.004667	5.246	0.005887	up	-	-	-	-	-	-	-	-	-	-	-	342.202	5.40545	M+H-H2O	35.3	0	pos_8013	pos	45.4
H-Dl-His-Dl-His-Dl-Glu-Oh	metab_19941	C17H23N7O6	1.2555	1.2557	0.9333	-0.0996	3.606E-6	2.194E-5	5.205	0.04382	5.577	0.01444	down	-	-	-	-	-	-	-	-	-	-	-	402.151	0.91315	M-H2O-H	38.2	0	neg_8149	neg	42.7
Perseitol	metab_12144	C7H16O7	1.2537	1.2539	0.9315	-0.1023	2.579E-7	3.421E-6	5.007	0.02895	5.375	0.00433	down	C08255	-	-	-	-	-	-	HMDB0033750	Organic oxygen compounds	Organooxygen compounds	Carbohydrates and carbohydrate conjugates	211.082	0.5988	M-H	65	0	neg_352	neg	51.6
Diplodiatoxin	metab_14810	C18H28O4	1.2519	1.252	0.9267	-0.1098	1.121E-7	1.9E-6	4.64	0.02103	5.007	0.01414	down	-	-	-	-	-	-	-	HMDB0031471	Organic acids and derivatives	Keto acids and derivatives	Gamma-keto acids and derivatives	329.171	5.49938	M+Na-2H	0	41	neg_3018	neg	45
21-Hydroxy-Heneicosanoic Acid	metab_15980	C21H42O3	1.2514	1.2513	1.075	0.1044	3.043E-6	1.914E-5	5.301	0.02549	4.931	0.03646	up	-	-	-	-	-	-	-	LMFA01050076	-	-	-	341.305	6.80233	M-H	71.4	0	neg_4188	neg	52.4
Val-Leu-Oh	metab_15199	C16H22N2O6	1.249	1.2492	0.9244	-0.1133	9.159E-6	4.506E-5	4.515	0.04702	4.884	0.02606	down	-	-	-	-	-	-	-	-	-	-	-	337.141	6.02268	M-H	40.3	0	neg_3407	neg	44.8
5-Amino-Levulinic Acid	metab_11334	C5H9NO3	1.2483	1.2482	1.0826	0.1146	2.092E-6	1.005E-5	5.266	0.004849	4.864	0.04511	up	C00430	-	-	map01100;map01110;map01120;map01240;map02010;map00860;map00260;map01060	Metabolic pathways;Biosynthesis of secondary metabolites;Microbial metabolism in diverse environments;Biosynthesis of cofactors;ABC transporters;Porphyrin metabolism;Glycine, serine and threonine metabolism;Biosynthesis of plant secondary metabolites	Metabolism;Metabolism;Metabolism;Metabolism;Environmental Information Processing;Metabolism;Metabolism;Metabolism	Global and overview maps;Global and overview maps;Global and overview maps;Global and overview maps;Membrane transport;Metabolism of cofactors and vitamins;Amino acid metabolism;Chemical structure transformation maps	LMFA01100055	-	-	-	132.065	0.624817	M+H	58.1	0	pos_11335	pos	50.3
Daucic Acid	metab_13162	C7H8O7	1.2471	1.2469	1.0637	0.089	4.952E-9	2.667E-7	6.065	0.01281	5.702	0.007569	up	-	-	-	-	-	-	-	HMDB0031665	Organic acids and derivatives	Hydroxy acids and derivatives	Beta hydroxy acids and derivatives	263.041	2.50917	M+Hac-H	0	48	neg_1370	neg	48.7
Phe-Ile-Asp	metab_13805	C19H27N3O6	1.2471	1.247	1.0832	0.1153	2.312E-6	1.583E-5	4.78	0.02394	4.413	0.03466	up	-	-	-	-	-	-	-	-	-	-	-	392.182	3.84393	M-H	75.3	0	neg_2013	neg	52.6
Erythrono-1,4-Lactone	metab_2769	C4H6O4	1.2469	1.2469	1.0807	0.1119	5.53E-11	4.474E-9	5.305	0.004387	4.909	0.006303	up	-	-	-	-	-	-	-	HMDB0000349	Organoheterocyclic compounds	Lactones	Gamma butyrolactones	101.023	4.07587	M+H-H2O	80.2	0	pos_2770	pos	55.1
4-Caffeoylquinic Acid	metab_18646	C16H18O9	1.2463	1.2461	1.0851	0.1179	1.262E-5	5.797E-5	4.704	0.01459	4.335	0.0547	up	-	-	-	-	-	-	-	HMDB0030653	Organic oxygen compounds	Organooxygen compounds	Alcohols and polyols	353.087	4.05745	M-H	85.9	0	neg_6854	neg	54.4
Glucotricin	metab_17691	C23H24O12	1.246	1.2459	1.0864	0.1195	6.741E-6	3.56E-5	4.617	0.0206	4.25	0.04628	up	-	-	-	-	-	-	-	HMDB0030553	Phenylpropanoids and polyketides	Flavonoids	Flavonoid glycosides	491.119	5.62257	M-H	90.6	0	neg_5899	neg	55.8
4'-Aminoacetanilide	metab_1764	C8H10N2O	1.2458	1.2458	0.9303	-0.1042	1.307E-10	8.274E-9	5.299	0.006015	5.696	0.006491	down	-	-	-	-	-	-	-	-	-	-	-	151.086	2.77832	M+H	60.1	0	pos_1765	pos	51.4
Methyl-3H-Thymidine	metab_19376	C11H16N2O5	1.2458	1.2459	0.9357	-0.0959	1.371E-9	1.199E-7	5.269	0.01079	5.631	0.005222	down	-	-	-	-	-	-	-	HMDB0254620	Nucleosides, nucleotides, and analogues	Pyrimidine nucleosides	Pyrimidine 2''-deoxyribonucleosides	255.098	2.66908	M-H	0	49.8	neg_7584	neg	48.1
Mg(18:1(12Z)-2Oh(9,10)/0:0/0:0)	metab_6977	C21H40O6	1.2451	1.245	0.9294	-0.1056	1.34E-6	7.083E-6	5.252	0.02612	5.651	0.03264	down	-	-	-	-	-	-	-	HMDB0260490	Not Available	Not Available	Not Available	389.29	6.17508	M+H	0	54.4	pos_6978	pos	49.2
Dehydroascorbic Acid	metab_19097	C6H6O6	1.2416	1.2416	1.0745	0.1037	7.607E-10	8.591E-8	5.19	0.007925	4.83	0.007317	up	C05422;C00425	-	-	map01100;map00480;map00053	Metabolic pathways;Glutathione metabolism;Ascorbate and aldarate metabolism	Metabolism;Metabolism;Metabolism	Global and overview maps;Metabolism of other amino acids;Carbohydrate metabolism	HMDB0001264	Organoheterocyclic compounds	Lactones	Gamma butyrolactones	173.009	3.33672	M-H	0	49.9	neg_7305	neg	48.8
Sulfolithocholylglycine	metab_14848	C26H43NO7S	1.2414	1.2413	1.0757	0.1053	4.266E-7	4.746E-6	5.145	0.01438	4.783	0.02774	up	C11301	-	-	-	-	-	-	HMDB0002639	Lipids and lipid-like molecules	Steroids and steroid derivatives	Bile acids, alcohols and derivatives	512.271	5.5742	M-H	0	48.1	neg_3056	neg	44.6
Leu Tyr Ile	metab_8172	C21H33N3O5	1.241	1.2409	1.0744	0.1036	3.923E-10	1.596E-8	5.672	0.009268	5.279	0.005036	up	-	-	-	-	-	-	-	-	-	-	-	408.248	5.1547	M+H	69.9	0	pos_8173	pos	50
Xymedon	metab_1769	C8H12N2O2	1.2398	1.2398	0.941	-0.0877	1.166E-11	1.592E-9	6.254	0.005078	6.646	0.002919	down	-	-	-	-	-	-	-	HMDB0259943	Organoheterocyclic compounds	Diazines	Pyrimidines and pyrimidine derivatives	169.097	2.78902	M+H	0	71.8	pos_1770	pos	53.9
6-Oxopiperidine-2-Carboxylic Acid	metab_19168	C6H9NO3	1.2396	1.2395	1.076	0.1057	1.454E-9	1.232E-7	5.082	0.01172	4.723	0.002488	up	-	-	-	-	-	-	-	HMDB0061705	Organic acids and derivatives	Carboxylic acids and derivatives	Amino acids, peptides, and analogues	142.051	3.20875	M-H	0	68	neg_7376	neg	52.4
Citronellyl Acetate	metab_15945	C12H22O2	1.2393	1.2395	0.9432	-0.0844	1.762E-7	2.572E-6	5.977	0.02575	6.337	0.00747	down	C12298;_	-	-	-	-	-	-	HMDB0034844	Lipids and lipid-like molecules	Fatty Acyls	Fatty alcohol esters	395.315	6.71158	2M-H	0	41.9	neg_4153	neg	45.5
Deoxyinosine	metab_19870	C10H12N4O4	1.239	1.2404	0.9171	-0.1249	0.004808	0.008379	4.556	0.1864	4.968	0.03304	down	C05512	-	-	map01100;map02010;map01232;map00230	Metabolic pathways;ABC transporters;Nucleotide metabolism;Purine metabolism	Metabolism;Environmental Information Processing;Metabolism;Metabolism	Global and overview maps;Membrane transport;Global and overview maps;Nucleotide metabolism	HMDB0000071;PW_C000050	Nucleosides, nucleotides, and analogues	Purine nucleosides	Purine 2''-deoxyribonucleosides	503.161	1.0041	2M-H	67.8	0	neg_8078	neg	49.3
2-Methyl-3-Pyrimidin-2-Yl-Propionic Acid	metab_2561	C8H10N2O2	1.2368	1.2367	0.9307	-0.1036	2.694E-10	1.292E-8	5.238	0.007771	5.628	0.006036	down	-	-	-	-	-	-	-	-	-	-	-	167.081	3.80863	M+H	83.8	0	pos_2562	pos	55.8
Phenylacetylaspartic Acid	metab_18381	C12H13NO5	1.2357	1.2357	0.9415	-0.087	5.768E-9	2.895E-7	5.745	0.01474	6.102	0.002757	down	-	-	-	-	-	-	-	-	-	-	-	250.072	4.4583	M-H	71.1	0	neg_6589	neg	53.5
Ala-Thr-Ile	metab_13050	C13H25N3O5	1.233	1.2331	1.0797	0.1106	4.651E-8	1.075E-6	4.825	0.0123	4.469	0.01726	up	-	-	-	-	-	-	-	-	-	-	-	302.172	1.80978	M-H	79.6	0	neg_1258	neg	53.7
Myricanol 5-[Arabinosyl-(1->6)-Glucoside]	metab_13139	C32H44O15	1.2319	1.2321	0.9306	-0.1038	5.074E-6	2.859E-5	4.812	0.04688	5.171	0.005036	down	-	-	-	-	-	-	-	HMDB0036527	Phenylpropanoids and polyketides	Diarylheptanoids	Cyclic diarylheptanoids	667.256	2.31688	M-H	0	47	neg_1347	neg	43.8
Val-Phe-Ser	metab_14096	C17H25N3O5	1.2303	1.2302	1.0749	0.1042	8.501E-8	1.572E-6	5.095	0.01876	4.74	0.01391	up	-	-	-	-	-	-	-	-	-	-	-	350.171	4.33537	M-H	74.8	0	neg_2304	neg	51.8
Piracetam	metab_10082	C6H10N2O2	1.2301	1.23	0.9276	-0.1084	3.462E-11	3.273E-9	4.947	0.005395	5.333	0.004321	down	-	-	-	-	-	-	-	HMDB0256585	Organic acids and derivatives	Carboxylic acids and derivatives	Amino acids, peptides, and analogues	125.071	2.50618	M+H-H2O	0	46.5	pos_10083	pos	48.2
Dg(20:5(5Z,8Z,11Z,14Z,16E)-Oh(18)/0:0/I-15:0)	metab_5608	C38H64O6	1.2274	1.2274	0.9338	-0.0988	1.193E-8	1.778E-7	5.429	0.0134	5.814	0.01242	down	-	-	-	-	-	-	-	HMDB0299060	Not Available	Not Available	Not Available	581.453	7.0241	M+H-2H2O	0	42.9	pos_5609	pos	45.4
Val Val Phe	metab_8459	C19H29N3O4	1.2261	1.2261	1.0701	0.0978	9.04E-10	2.867E-8	5.861	0.006515	5.477	0.009885	up	-	-	-	-	-	-	-	-	-	-	-	364.223	4.75985	M+H	73	0	pos_8460	pos	52.9
Phe Ser Gln	metab_10332	C17H24N4O6	1.2247	1.2247	1.0765	0.1064	1.467E-6	7.621E-6	5.429	0.01973	5.043	0.03603	up	-	-	-	-	-	-	-	-	-	-	-	381.176	1.55028	M+H	80.3	0	pos_10333	pos	52.5
Val-Thr-Leu	metab_14019	C15H29N3O5	1.2236	1.2234	1.0801	0.1112	2.327E-6	1.59E-5	4.758	0.03123	4.405	0.02593	up	-	-	-	-	-	-	-	-	-	-	-	330.203	4.20737	M-H	91.4	0	neg_2227	neg	56.4
2-Deoxy-2,3-Dehydro-N-Acetyl-Neuraminic Acid	metab_20108	C11H17NO8	1.2221	1.2223	0.9422	-0.0859	2.04E-6	1.45E-5	5.739	0.0281	6.091	0.02792	down	-	-	-	-	-	-	-	HMDB0245680	Organic acids and derivatives	Carboxylic acids and derivatives	Carboxylic acid derivatives	581.182	0.7265	2M-H	0	46.6	neg_8316	neg	47.4
Ser-Ser-Tyr	metab_13350	C15H21N3O7	1.2218	1.222	0.9367	-0.0943	2.24E-6	1.548E-5	5.194	0.03881	5.545	0.01061	down	-	-	-	-	-	-	-	-	-	-	-	709.268	3.12307	2M-H	53.2	0	neg_1558	neg	46.5
3,4,2',4',6'-Pentahydroxychalcone	metab_7526	C15H12O6	1.2206	1.2205	1.0748	0.1041	2.111E-10	1.125E-8	5.472	0.009037	5.091	0.001731	up	C15525	-	-	map01100;map00941;map01110	Metabolic pathways;Flavonoid biosynthesis;Biosynthesis of secondary metabolites	Metabolism;Metabolism;Metabolism	Global and overview maps;Biosynthesis of other secondary metabolites;Global and overview maps	LMPK12120271	-	-	-	289.07	5.96712	M+H	68.5	0	pos_7527	pos	52.3
3-Amino-L-Tyrosine	metab_2376	C9H12N2O3	1.2167	1.2167	0.9376	-0.0929	6.596E-12	1.147E-9	5.684	0.00283	6.062	0.004277	down	-	-	-	-	-	-	-	HMDB0245811	Organic acids and derivatives	Carboxylic acids and derivatives	Amino acids, peptides, and analogues	197.092	3.57342	M+H	0	41.5	pos_2377	pos	47.4
N-Acetyl-Beta-D-Mannosamine	metab_11232	C8H15NO6	1.2166	1.2166	1.0683	0.0954	4.905E-7	3.165E-6	5.941	0.007878	5.561	0.03267	up	-	-	-	-	-	-	-	-	-	-	-	222.097	0.651233	M+H	38.8	0	pos_11233	pos	45.9
Prenyl Glucoside	metab_18431	C11H20O6	1.2151	1.2152	0.936	-0.0954	9.599E-9	3.935E-7	5.046	0.01402	5.391	0.007261	down	C09808	-	-	-	-	-	-	HMDB0031876	Lipids and lipid-like molecules	Fatty Acyls	Fatty acyl glycosides	293.124	4.39422	M+FA-H	0	41.4	neg_6639	neg	47.1
L-Rhamnulose	metab_8991	C6H12O5	1.2149	1.2149	1.0807	0.112	1.205E-10	7.795E-9	5.048	0.005549	4.671	0.006175	up	C00861	-	-	map01100;map00051;map01120	Metabolic pathways;Fructose and mannose metabolism;Microbial metabolism in diverse environments	Metabolism;Metabolism;Metabolism	Global and overview maps;Carbohydrate metabolism;Global and overview maps	HMDB0010207	Organic oxygen compounds	Organooxygen compounds	Carbohydrates and carbohydrate conjugates	129.054	4.07587	M+H-2H2O	0	64	pos_8992	pos	51.6
Typhasterol	metab_16634	C28H48O4	1.2147	1.2144	1.0708	0.0986	5.621E-6	3.097E-5	5.281	0.04577	4.932	0.008877	up	C15793;_	-	-	map01100;map00905;map01110	Metabolic pathways;Brassinosteroid biosynthesis;Biosynthesis of secondary metabolites	Metabolism;Metabolism;Metabolism	Global and overview maps;Metabolism of terpenoids and polyketides;Global and overview maps	HMDB0304522	Lipids and lipid-like molecules	Steroids and steroid derivatives	Bile acids, alcohols and derivatives	447.347	6.70093	M-H	0	42.7	neg_4842	neg	46.3
Leu-Leu-Ile	metab_17783	C18H35N3O4	1.2142	1.2141	1.0777	0.108	8.505E-8	1.572E-6	4.785	0.02027	4.44	0.01032	up	-	-	-	-	-	-	-	-	-	-	-	356.254	5.43522	M-H	67	0	neg_5991	neg	50.7
Septacidin	metab_3988	C30H51N7O7	1.2138	1.2137	1.0712	0.0993	4.378E-9	8.547E-8	5.669	0.011	5.292	0.01035	up	C15754;C15751	-	-	-	-	-	-	HMDB0258241	Organic acids and derivatives	Carboxylic acids and derivatives	Amino acids, peptides, and analogues	676.403	5.82795	M+CH3OH+Na	0	43.2	pos_3989	pos	46.3
Biotin	metab_12863	C10H16N2O3S	1.2135	1.2134	1.0678	0.0947	1.031E-7	1.77E-6	5.431	0.02038	5.086	0.01164	up	C00120	Vitamins and cofactors	Cofactors	map01100;map00780;map02010;map04977;map01240	Metabolic pathways;Biotin metabolism;ABC transporters;Vitamin digestion and absorption;Biosynthesis of cofactors	Metabolism;Metabolism;Environmental Information Processing;Organismal Systems;Metabolism	Global and overview maps;Metabolism of cofactors and vitamins;Membrane transport;Digestive system;Global and overview maps	HMDB0000030	Organoheterocyclic compounds	Biotin and derivatives	Not Available	487.166	1.51058	2M-H	0	50.6	neg_1071	neg	46.5
Pg(I-16:0/Txb2)	metab_5028	C42H77O14P	1.2128	1.2124	0.9264	-0.1103	0.001375	0.002572	5.15	0.1433	5.559	0.02846	down	-	-	-	-	-	-	-	HMDB0271502	Not Available	Not Available	Not Available	801.489	6.30295	M+H-2H2O	0	57.6	pos_5029	pos	47.4
7,8-Dihydro-3-Methylpyrrolo[1,2-A]Pyrimidin-2(6H)-One	metab_10133	C8H10N2O	1.2124	1.2124	0.9311	-0.103	9.339E-10	2.943E-8	5.08	0.008781	5.456	0.007639	down	-	-	-	-	-	-	-	HMDB0038513	Organoheterocyclic compounds	Diazines	Pyrimidines and pyrimidine derivatives	151.086	2.1427	M+H	0	60.8	pos_10134	pos	50.6
Polypropylene	metab_16646	C22H42O3	1.2116	1.2114	1.0691	0.0964	8.592E-8	1.581E-6	5.321	0.017	4.977	0.01502	up	C19505;_	-	-	-	-	-	-	HMDB0255988	Lipids and lipid-like molecules	Fatty Acyls	Fatty acids and conjugates	399.31	6.69028	M+FA-H	0	40.4	neg_4854	neg	46.1
Sparteine	metab_3999	C15H26N2	1.2114	1.2114	0.9284	-0.1071	5.569E-9	1.011E-7	4.865	0.01431	5.24	0.006367	down	C10783	-	-	map01110;map00960;map01064	Biosynthesis of secondary metabolites;Tropane, piperidine and pyridine alkaloid biosynthesis;Biosynthesis of alkaloids derived from ornithine, lysine and nicotinic acid	Metabolism;Metabolism;Metabolism	Global and overview maps;Biosynthesis of other secondary metabolites;Chemical structure transformation maps	-	-	-	-	257.201	5.8386	M+Na	38.9	0	pos_4000	pos	42.5
Beta-Thujaplicin	metab_15113	C10H12O2	1.2106	1.2105	1.0721	0.1005	9.242E-8	1.663E-6	5.097	0.02278	4.754	0.002617	up	C09904	-	-	-	-	-	-	HMDB0035213	Hydrocarbon derivatives	Tropones	Tropolones	209.082	5.95343	M+FA-H	0	40.4	neg_3321	neg	46.9
1-Acetamidocyclopentanecarboxylic Acid	metab_10978	C8H13NO3	1.2106	1.2106	0.9291	-0.1062	8.106E-8	7.566E-7	4.911	0.02064	5.286	0.01326	down	-	-	-	-	-	-	-	-	-	-	-	172.097	0.730433	M+H	59.8	0	pos_10979	pos	50.3
Ineketone	metab_6660	C20H30O3	1.2103	1.2102	1.0721	0.1005	1.015E-6	5.684E-6	5.604	0.03291	5.227	0.0183	up	C09110	-	-	-	-	-	-	HMDB0036698	Lipids and lipid-like molecules	Prenol lipids	Diterpenoids	336.253	6.3512	M+NH4	0	44.1	pos_6661	pos	46.3
Hypusine	metab_1817	C10H23N3O3	1.2097	1.2096	0.9236	-0.1147	8.881E-9	1.422E-7	4.519	0.01393	4.893	0.009548	down	-	-	-	-	-	-	-	HMDB0011140	Organic acids and derivatives	Carboxylic acids and derivatives	Amino acids, peptides, and analogues	238.155	2.88473	M+Na-H2O	0	52.4	pos_1818	pos	47
Kaempferol	metab_16656	C15H10O6	1.2083	1.2079	1.0622	0.087	7.454E-6	3.856E-5	5.895	0.04806	5.55	0.006269	up	C05903;C12635	-	-	map01100;map01110;map00941;map00946;map00944;map01061	Metabolic pathways;Biosynthesis of secondary metabolites;Flavonoid biosynthesis;Degradation of flavonoids;Flavone and flavonol biosynthesis;Biosynthesis of phenylpropanoids	Metabolism;Metabolism;Metabolism;Metabolism;Metabolism;Metabolism	Global and overview maps;Global and overview maps;Biosynthesis of other secondary metabolites;Biosynthesis of other secondary metabolites;Biosynthesis of other secondary metabolites;Chemical structure transformation maps	HMDB0005801;HMDB0032008;LMPK12110003	Phenylpropanoids and polyketides	Flavonoids	Flavones	285.04	6.6796	M-H	51.3	0	neg_4864	neg	48.9
Miglitol	metab_2133	C8H17NO5	1.2077	1.2076	0.9365	-0.0947	5.068E-9	9.527E-8	5.5	0.01078	5.873	0.01089	down	C07708	-	-	-	-	-	-	HMDB0014634	Organoheterocyclic compounds	Piperidines	Not Available	271.128	3.31157	M+ACN+Na	0	67.5	pos_2134	pos	50.7
L-Dopa N-Butyl Ester	metab_1828	C13H19NO4	1.207	1.207	1.0716	0.0998	8.979E-9	1.433E-7	5.567	0.00371	5.195	0.01643	up	-	-	-	-	-	-	-	HMDB0253881	Organic acids and derivatives	Carboxylic acids and derivatives	Amino acids, peptides, and analogues	254.139	2.91133	M+H	0	46.7	pos_1829	pos	46.4
Eriodictyol	metab_15141	C15H12O6	1.2069	1.2067	1.0612	0.0857	2.644E-8	7.401E-7	5.913	0.0161	5.572	0.009028	up	C05631	-	-	map01100;map00941;map01110;map00946	Metabolic pathways;Flavonoid biosynthesis;Biosynthesis of secondary metabolites;Degradation of flavonoids	Metabolism;Metabolism;Metabolism;Metabolism	Global and overview maps;Biosynthesis of other secondary metabolites;Global and overview maps;Biosynthesis of other secondary metabolites	HMDB0005810;LMPK12140002	Phenylpropanoids and polyketides	Flavonoids	Flavans	287.056	5.97473	M-H	86.7	0	neg_3349	neg	56.4
2-Aminooctadec-4-Yne-1,3-Diol	metab_7360	C18H35NO2	1.2066	1.2066	1.0621	0.0869	1.76E-10	1.01E-8	6.363	0.003174	5.991	0.008127	up	-	-	-	-	-	-	-	-	-	-	-	298.274	6.05237	M+H	83	0	pos_7361	pos	55.5
Choline	metab_6054	C5H14NO+	1.2062	1.2063	1.0898	0.1241	9.511E-8	8.603E-7	4.526	0.02405	4.153	0.006897	up	C00114	-	-	map01100;map00564;map02010;map04976;map00552;map00260;map04725;map05231	Metabolic pathways;Glycerophospholipid metabolism;ABC transporters;Bile secretion;Teichoic acid biosynthesis;Glycine, serine and threonine metabolism;Cholinergic synapse;Choline metabolism in cancer	Metabolism;Metabolism;Environmental Information Processing;Organismal Systems;Metabolism;Metabolism;Organismal Systems;Human Diseases	Global and overview maps;Lipid metabolism;Membrane transport;Digestive system;Glycan biosynthesis and metabolism;Amino acid metabolism;Nervous system;Cancer: overview	HMDB0000097;PW_C000065	Organic nitrogen compounds	Organonitrogen compounds	Quaternary ammonium salts	104.107	7.3178	M+	36.1	0	pos_6055	pos	44.7
Ile-Ala-Ile	metab_13714	C15H29N3O4	1.2049	1.2047	1.0747	0.1039	8.504E-7	7.785E-6	4.908	0.02876	4.567	0.01639	up	-	-	-	-	-	-	-	-	-	-	-	314.208	3.69425	M-H	42.1	0	neg_1922	neg	46.8
Ile-Trp	metab_8453	C17H23N3O3	1.2048	1.2047	0.9264	-0.1103	1.568E-6	8.041E-6	4.709	0.03664	5.083	0.01655	down	-	-	-	-	-	-	-	HMDB0028918	Organic acids and derivatives	Carboxylic acids and derivatives	Amino acids, peptides, and analogues	318.181	4.77047	M+H	56.7	0	pos_8454	pos	49.5
22-Hydroxydocosanoic Acid	metab_16522	C22H44O3	1.204	1.2039	1.069	0.0963	1.005E-5	4.848E-5	5.313	0.01238	4.97	0.04922	up	C19623	-	-	map00073	Cutin, suberine and wax biosynthesis	Metabolism	Lipid metabolism	HMDB0302963	Lipids and lipid-like molecules	Fatty Acyls	Fatty acids and conjugates	355.321	6.87727	M-H	0	60.4	neg_4730	neg	50.3
3-Ethyl-5-Hydroxy-4,5-Dimethyl-Pyrrolin-2-One	metab_19284	C8H13NO2	1.2022	1.2023	0.9315	-0.1024	7.487E-8	1.468E-6	4.609	0.01801	4.948	0.01235	down	-	-	-	-	-	-	-	HMDB0253169	Organoheterocyclic compounds	Pyrrolines	Not Available	200.093	2.97897	M+FA-H	0	46.3	neg_7492	neg	47.4
Leu-Arg	metab_13270	C12H25N5O3	1.2012	1.2014	0.9335	-0.0992	2.949E-7	3.765E-6	4.747	0.02155	5.085	0.01707	down	-	-	-	-	-	-	-	HMDB0028923	Organic acids and derivatives	Carboxylic acids and derivatives	Amino acids, peptides, and analogues	268.178	2.94697	M-H2O-H	81.7	0	neg_1478	neg	54.6
Leu-Tyr	metab_13494	C15H22N2O4	1.2007	1.2008	0.9191	-0.1218	1.201E-5	5.578E-5	3.883	0.05133	4.225	0.008987	down	-	-	-	-	-	-	-	HMDB0028941	Organic acids and derivatives	Carboxylic acids and derivatives	Amino acids, peptides, and analogues	293.15	3.39018	M-H	42	0	neg_1702	neg	45.9
Oleoyl Ethanolamide	metab_4487	C20H39NO2	1.2006	1.2006	1.0678	0.0947	4.112E-9	8.275E-8	5.808	0.0115	5.439	0.009035	up	-	-	-	-	-	-	-	HMDB0002088	Organic nitrogen compounds	Organonitrogen compounds	Amines	326.305	6.0843	M+H	75.7	0	pos_4488	pos	53.7
2-Acetyl-4-Methylthiazole	metab_13594	C6H7NOS	1.2002	1.2	1.0819	0.1135	1.768E-6	1.309E-5	4.479	0.02978	4.14	0.02237	up	-	-	-	-	-	-	-	HMDB0302368	Organic oxygen compounds	Organooxygen compounds	Carbonyl compounds	186.023	3.5289	M+FA-H	0	58	neg_1802	neg	46.4
L-Theanine	metab_9771	C7H14N2O3	1.1987	1.1987	0.9374	-0.0932	7.205E-11	5.386E-9	5.483	0.006132	5.849	0.004175	down	C01047	-	-	-	-	-	-	HMDB0034365	Organic acids and derivatives	Carboxylic acids and derivatives	Amino acids, peptides, and analogues	139.086	3.15712	M+H-2H2O	0	59.9	pos_9772	pos	51.2
4-[1-(4-Propan-2-Ylphenyl)Sulfonylpiperidin-4-Yl]Pyridine	metab_9581	C19H24N2O2S	1.1987	1.1986	0.9396	-0.0899	2.576E-9	6.014E-8	5.705	0.00863	6.072	0.01035	down	-	-	-	-	-	-	-	-	-	-	-	345.165	3.35948	M+H	39.9	0	pos_9582	pos	42.5
11,12-Dihetre	metab_4764	C20H34O4	1.1977	1.1976	0.9417	-0.0866	2.955E-8	3.5E-7	5.93	0.01548	6.297	0.01307	down	C14774	-	-	map00590;map01100;map04726	Arachidonic acid metabolism;Metabolic pathways;Serotonergic synapse	Metabolism;Metabolism;Organismal Systems	Lipid metabolism;Global and overview maps;Nervous system	HMDB0002314	Lipids and lipid-like molecules	Fatty Acyls	Eicosanoids	371.279	6.1696	M+CH3OH+H	0	69	pos_4765	pos	51.8
Foliosidine	metab_3827	C16H21NO5	1.1976	1.1975	1.0781	0.1085	7.199E-9	1.211E-7	5.065	0.00696	4.698	0.01439	up	-	-	-	-	-	-	-	-	-	-	-	308.149	5.55538	M+H	38.9	0	pos_3828	pos	44
Dihydoroferuloyl Octylamine	metab_7672	C18H31NO3	1.1936	1.1936	1.0697	0.0972	6.355E-9	1.11E-7	5.584	0.009329	5.22	0.01244	up	-	-	-	-	-	-	-	-	-	-	-	310.237	5.89215	M+H	42.9	0	pos_7673	pos	46.5
Leu-Val	metab_13209	C11H22N2O3	1.1933	1.1934	0.9357	-0.0959	5.663E-9	2.86E-7	4.843	0.0139	5.176	0.001108	down	-	-	-	-	-	-	-	HMDB0028942	Organic acids and derivatives	Carboxylic acids and derivatives	Amino acids, peptides, and analogues	229.155	2.74932	M-H	51.8	0	neg_1417	neg	49.1
Methionine Sulfoxide	metab_528	C5H11NO3S	1.1916	1.1916	1.0738	0.1027	3.692E-8	4.111E-7	5.285	0.00936	4.922	0.0186	up	C02989;_	-	-	map01100;map00270	Metabolic pathways;Cysteine and methionine metabolism	Metabolism;Metabolism	Global and overview maps;Amino acid metabolism	HMDB0002005;PW_C001342	Organic acids and derivatives	Carboxylic acids and derivatives	Amino acids, peptides, and analogues	166.053	0.651233	M+H	90.5	0	pos_529	pos	55.4
1,7-Dimethylguanosine	metab_427	C12H17N5O5	1.191	1.191	1.072	0.1002	5.526E-8	5.639E-7	5.408	0.00969	5.045	0.02004	up	-	-	-	-	-	-	-	HMDB0001961	Nucleosides, nucleotides, and analogues	Purine nucleosides	Not Available	312.128	0.624817	M+H	0	41	pos_428	pos	44.2
2-Aminooctadec-8-Ene-1,3,4-Triol	metab_4383	C18H37NO3	1.1904	1.1904	1.0568	0.0796	3.737E-10	1.567E-8	6.74	0.008148	6.378	0.005129	up	-	-	-	-	-	-	-	-	-	-	-	316.284	6.04702	M+H	53.8	0	pos_4384	pos	49.6
Phe Ser Trp	metab_8024	C23H26N4O5	1.1884	1.1884	1.0699	0.0975	1.441E-9	3.935E-8	5.51	0.01086	5.15	0.005155	up	-	-	-	-	-	-	-	-	-	-	-	439.197	5.3841	M+H	84.2	0	pos_8025	pos	56
Leu Phe Leu	metab_3955	C21H33N3O4	1.1861	1.1861	1.0705	0.0983	2.995E-8	3.535E-7	5.467	0.004694	5.107	0.01935	up	-	-	-	-	-	-	-	-	-	-	-	392.254	5.78522	M+H	68.9	0	pos_3956	pos	52
Homovanillic Acid	metab_18603	C9H10O4	1.1854	1.1852	1.0767	0.1067	1.649E-6	1.25E-5	4.631	0.01762	4.301	0.03128	up	C05582	-	-	map01100;map00350;map04728	Metabolic pathways;Tyrosine metabolism;Dopaminergic synapse	Metabolism;Metabolism;Organismal Systems	Global and overview maps;Amino acid metabolism;Nervous system	HMDB0000118;PW_C000074	Benzenoids	Phenols	Methoxyphenols	363.108	4.10555	2M-H	71	0	neg_6811	neg	53
Phe-Asn	metab_13535	C13H17N3O4	1.1854	1.1855	0.9318	-0.1019	2.386E-6	1.622E-5	4.525	0.02892	4.856	0.02508	down	-	-	-	-	-	-	-	HMDB0028990	Organic acids and derivatives	Carboxylic acids and derivatives	Amino acids, peptides, and analogues	278.114	3.4436	M-H	79.1	0	neg_1743	neg	52.6
2-O-Alpha-D-Galactopyranosyl-1-Deoxynojirimycin	metab_14309	C12H23NO9	1.1838	1.184	0.9297	-0.1052	1.21E-6	9.94E-6	4.351	0.03198	4.68	0.01146	down	-	-	-	-	-	-	-	HMDB0041337	Organic oxygen compounds	Organooxygen compounds	Carbohydrates and carbohydrate conjugates	346.113	4.64502	M+Na-2H	0	50.7	neg_2517	neg	46.3
Gly Ala Gln	metab_10661	C10H18N4O5	1.1835	1.1834	1.0654	0.0915	1.125E-6	6.155E-6	5.861	0.01416	5.501	0.03381	up	-	-	-	-	-	-	-	-	-	-	-	338.144	0.964617	M+ACN+Na	39	0	pos_10662	pos	45.2
N-(1-Deoxy-1-Fructosyl)Tryptophan	metab_14882	C18H24N2O7	1.1828	1.1829	0.9364	-0.0949	2.7E-9	1.757E-7	4.812	0.004864	5.139	0.01108	down	-	-	-	-	-	-	-	HMDB0037847	Organoheterocyclic compounds	Indoles and derivatives	Tryptamines and derivatives	361.139	5.63855	M-H2O-H	0	46.9	neg_3090	neg	46.7
2,3,4,5,6-Pentahydroxyhexyl (9Z,12Z)-Octadeca-9,12-Dienoate	metab_15604	C24H44O7	1.1806	1.1811	0.9331	-0.0999	0.0005685	0.001292	4.84	0.09881	5.187	0.03463	down	-	-	-	-	-	-	-	-	-	-	-	489.305	6.3752	M+FA-H	84.3	0	neg_3812	neg	54.5
2-Ethyl-5-Imino-1-Cyclopenten-1-Ol	metab_9328	C7H11NO	1.1803	1.1803	0.9309	-0.1032	7.003E-9	1.187E-7	4.799	0.009919	5.155	0.01185	down	-	-	-	-	-	-	-	HMDB0039583	Organic nitrogen compounds	Organonitrogen compounds	Imines	167.118	3.6377	M+ACN+H	0	43.4	pos_9329	pos	47.8
Ser-Val-Leu	metab_18675	C14H27N3O5	1.1788	1.1787	1.0686	0.0957	5.319E-7	5.538E-6	5.094	0.0234	4.767	0.01754	up	-	-	-	-	-	-	-	-	-	-	-	316.187	3.99312	M-H	78.6	0	neg_6883	neg	53.8
Val Leu Gln	metab_10159	C16H30N4O5	1.1787	1.1787	1.0669	0.0934	7.325E-8	7.014E-7	5.678	0.01516	5.322	0.01711	up	-	-	-	-	-	-	-	-	-	-	-	359.228	1.9452	M+H	73.5	0	pos_10160	pos	52.1
Chenodeoxycholic Acid	metab_15783	C24H40O4	1.1784	1.1789	0.9321	-0.1015	3.441E-5	0.0001272	4.556	0.05808	4.888	0.01761	down	C02528	Steroids	24-Carbon atoms	map01100;map04976;map00121;map00120	Metabolic pathways;Bile secretion;Secondary bile acid biosynthesis;Primary bile acid biosynthesis	Metabolism;Organismal Systems;Metabolism;Metabolism	Global and overview maps;Digestive system;Lipid metabolism;Lipid metabolism	HMDB0000518;LMST04010032;PW_C000397	Lipids and lipid-like molecules	Steroids and steroid derivatives	Bile acids, alcohols and derivatives	391.284	6.53533	M-H	40.2	0	neg_3991	neg	44.7
Phe-Gln	metab_18640	C14H19N3O4	1.1782	1.1781	0.9312	-0.1029	8.789E-7	7.944E-6	4.41	0.03059	4.736	0.008843	down	-	-	-	-	-	-	-	HMDB0028993	Organic acids and derivatives	Carboxylic acids and derivatives	Amino acids, peptides, and analogues	292.13	4.0628	M-H	55.4	0	neg_6848	neg	47.9
Glu-Val-Leu	metab_14768	C16H29N3O6	1.1775	1.1773	1.0565	0.0793	9.772E-8	1.705E-6	6.059	0.02072	5.735	0.007078	up	-	-	-	-	-	-	-	-	-	-	-	340.187	5.40825	M-H2O-H	91.2	0	neg_2976	neg	56.8
Ubiquinone-8	metab_11772	C49H74O4	1.176	1.176	0.9322	-0.1013	1.928E-5	6.345E-5	4.948	0.04929	5.308	0.03327	down	C17569	-	-	-	-	-	-	HMDB0304524	Lipids and lipid-like molecules	Prenol lipids	Quinone and hydroquinone lipids	731.541	6.75678	M+, M+Na-H2O	0	81	pos_11773	pos	49.8
5-Methoxyindole-3-Carbaldehyde	metab_8400	C10H9NO2	1.1754	1.1753	1.0821	0.1138	9.45E-7	5.373E-6	4.68	0.02307	4.325	0.02643	up	-	-	-	-	-	-	-	-	-	-	-	176.07	4.84515	M+H	73.3	0	pos_8401	pos	52.6
Validamycin A	metab_18989	C20H35NO13	1.1745	1.1745	0.9358	-0.0957	2.005E-6	1.435E-5	4.739	0.02781	5.064	0.02358	down	C12112	-	-	map01100;map01110;map00525	Metabolic pathways;Biosynthesis of secondary metabolites;Acarbose and validamycin biosynthesis	Metabolism;Metabolism;Metabolism	Global and overview maps;Global and overview maps;Biosynthesis of other secondary metabolites	HMDB0036592	Organic oxygen compounds	Organooxygen compounds	Carbohydrates and carbohydrate conjugates	556.226	3.4968	M+Hac-H	0	63.2	neg_7197	neg	49.1
Coumaryl Acetate	metab_15103	C11H12O3	1.1745	1.1743	1.0641	0.0897	1.581E-7	2.39E-6	5.361	0.01938	5.038	0.01352	up	C20465;_	-	-	map01110;map00940	Biosynthesis of secondary metabolites;Phenylpropanoid biosynthesis	Metabolism;Metabolism	Global and overview maps;Biosynthesis of other secondary metabolites	HMDB0304297	Benzenoids	Benzene and substituted derivatives	Styrenes	237.077	5.9428	M+FA-H	0	54	neg_3311	neg	49.7
Isopentenyl Adenosine	metab_1433	C15H21N5O4	1.1721	1.1721	1.0677	0.0946	5.092E-6	2.095E-5	5.595	0.01412	5.24	0.0445	up	C16427	-	-	map01110;map00908	Biosynthesis of secondary metabolites;Zeatin biosynthesis	Metabolism;Metabolism	Global and overview maps;Metabolism of terpenoids and polyketides	HMDB0304396	Nucleosides, nucleotides, and analogues	Purine nucleosides	Not Available	368.192	1.55028	M+CH3OH+H	0	50.3	pos_1434	pos	46.7
Tyr Val Thr	metab_9963	C18H27N3O6	1.1703	1.1703	1.0693	0.0967	1.347E-7	1.122E-6	5.413	0.01215	5.062	0.02182	up	-	-	-	-	-	-	-	-	-	-	-	382.197	2.85288	M+H	48.9	0	pos_9964	pos	46.4
Gly Val Leu	metab_9032	C13H25N3O4	1.1691	1.1691	1.0616	0.0862	3.792E-10	1.573E-8	6.016	0.00577	5.667	0.007305	up	-	-	-	-	-	-	-	-	-	-	-	288.191	4.02782	M+H	36.6	0	pos_9033	pos	45.3
Bisphenol A Bis(2-Hydroxyethyl)Ether	metab_13409	C19H24O4	1.1658	1.1658	0.9335	-0.0993	1.332E-8	4.769E-7	4.462	0.01326	4.78	0.007743	down	C14347	-	-	-	-	-	-	HMDB0247634	Benzenoids	Benzene and substituted derivatives	Diphenylmethanes	337.14	3.23015	M+Na-2H	0	48.4	neg_1617	neg	44.5
Chakanoside I	metab_14304	C14H18O7	1.1658	1.1658	0.9343	-0.0981	1.077E-6	9.118E-6	4.547	0.02331	4.867	0.02234	down	-	-	-	-	-	-	-	HMDB0302044	Organic oxygen compounds	Organooxygen compounds	Carbonyl compounds	297.098	4.63437	M-H	0	46.1	neg_2512	neg	46.6
Methyl-[12]-Gingerdiol	metab_5316	C24H42O4	1.1625	1.1627	0.9256	-0.1115	0.001364	0.002554	4.678	0.1313	5.054	0.02718	down	-	-	-	-	-	-	-	HMDB0303110	Lipids and lipid-like molecules	Fatty Acyls	Fatty alcohols	412.341	6.54303	M+NH4	0	75	pos_5317	pos	50.7
Pgf2Alpha Diethyl Amide	metab_5222	C24H43NO4	1.1618	1.1618	0.9379	-0.0925	5.906E-7	3.688E-6	5.228	0.02796	5.574	0.01481	down	-	-	-	-	-	-	-	-	-	-	-	410.326	6.45248	M+H	37.9	0	pos_5223	pos	45
Semagacestat	metab_13906	C19H27N3O4	1.1603	1.1603	1.0835	0.1157	0.0004396	0.001036	4.322	0.07467	3.989	0.06005	up	-	-	-	-	-	-	-	HMDB0258218	Organic acids and derivatives	Carboxylic acids and derivatives	Amino acids, peptides, and analogues	360.191	4.03607	M-H	0	66.1	neg_2114	neg	50.1
Cortisol 21-Sulfate	metab_19411	C21H30O8S	1.1585	1.1586	0.9453	-0.0811	6.959E-8	1.401E-6	5.43	0.01965	5.744	0.00387	down	C02822;_	-	-	-	-	-	-	HMDB0062779	Lipids and lipid-like molecules	Steroids and steroid derivatives	Sulfated steroids	487.166	2.44505	M+FA-H	0	61.1	neg_7619	neg	47
Oxoadipic Acid	metab_12306	C6H8O5	1.1578	1.1576	1.0556	0.0781	6.406E-9	3.086E-7	5.943	0.01153	5.63	0.006817	up	C00322	Organic acids	Carboxylic acids	map01100;map00310;map01110;map00300;map01120;map01240;map01210;map00785;map01230;map00680;map00380	Metabolic pathways;Lysine degradation;Biosynthesis of secondary metabolites;Lysine biosynthesis;Microbial metabolism in diverse environments;Biosynthesis of cofactors;2-Oxocarboxylic acid metabolism;Lipoic acid metabolism;Biosynthesis of amino acids;Methane metabolism;Tryptophan metabolism	Metabolism;Metabolism;Metabolism;Metabolism;Metabolism;Metabolism;Metabolism;Metabolism;Metabolism;Metabolism;Metabolism	Global and overview maps;Amino acid metabolism;Global and overview maps;Amino acid metabolism;Global and overview maps;Global and overview maps;Global and overview maps;Metabolism of cofactors and vitamins;Global and overview maps;Energy metabolism;Amino acid metabolism	HMDB0000225	Organic acids and derivatives	Keto acids and derivatives	Medium-chain keto acids and derivatives	205.035	0.67875	M+FA-H	0	73.8	neg_514	neg	54
Ile Val Val	metab_8835	C16H31N3O4	1.1559	1.1559	1.0598	0.0838	6.899E-9	1.18E-7	6.04	0.007188	5.699	0.01292	up	-	-	-	-	-	-	-	-	-	-	-	330.238	4.27928	M+H	73	0	pos_8836	pos	53.3
3-Hydroxyanthranilic Acid	metab_19030	C7H7NO3	1.1554	1.1555	0.9443	-0.0826	1.849E-8	5.898E-7	5.31	0.01493	5.623	0.005575	down	C00632	-	-	map01100;map00627;map00380;map01120;map01240	Metabolic pathways;Aminobenzoate degradation;Tryptophan metabolism;Microbial metabolism in diverse environments;Biosynthesis of cofactors	Metabolism;Metabolism;Metabolism;Metabolism;Metabolism	Global and overview maps;Xenobiotics biodegradation and metabolism;Amino acid metabolism;Global and overview maps;Global and overview maps	HMDB0001476;PW_C001137	Benzenoids	Benzene and substituted derivatives	Benzoic acids and derivatives	212.056	3.4436	M+Hac-H	35.1	0	neg_7238	neg	46.4
Laevuflex	metab_16553	C6H12O6	1.1548	1.1545	1.0541	0.076	1.699E-5	7.316E-5	6.18	0.04942	5.863	0.01352	up	-	-	-	-	-	-	-	-	-	-	-	201.038	6.85598	M+Na-2H	43.1	0	neg_4761	neg	48
(E)-2-Methyl-2-Buten-1-Ol O-Beta-D-Glucopyranoside	metab_14541	C11H20O6	1.1537	1.1539	0.9329	-0.1002	1.261E-6	1.023E-5	4.368	0.02705	4.682	0.018	down	-	-	-	-	-	-	-	HMDB0033064	Lipids and lipid-like molecules	Fatty Acyls	Fatty acyl glycosides	247.118	5.02382	M-H	0	44.5	neg_2749	neg	46.8
Ile Leu	metab_9290	C12H24N2O3	1.1535	1.1535	0.9474	-0.078	3.512E-10	1.505E-8	6.122	0.007072	6.462	0.005481	down	-	-	-	-	-	-	-	-	-	-	-	245.186	3.68058	M+H	52.9	0	pos_9291	pos	49.8
13-Azaprostanoic Acid	metab_7282	C19H37NO2	1.1534	1.1534	1.0592	0.0829	2.664E-11	2.762E-9	6.069	0.002168	5.73	0.005398	up	-	-	-	-	-	-	-	HMDB0244503	Lipids and lipid-like molecules	Fatty Acyls	Fatty acids and conjugates	344.315	6.07897	M+CH3OH+H	0	56.2	pos_7283	pos	49.4
N2-Acetylornithine	metab_2727	C7H14N2O3	1.1528	1.1528	1.0747	0.104	2.314E-8	2.876E-7	4.89	0.007621	4.55	0.01632	up	C00437	-	-	map01100;map01210;map00220;map01110;map01230	Metabolic pathways;2-Oxocarboxylic acid metabolism;Arginine biosynthesis;Biosynthesis of secondary metabolites;Biosynthesis of amino acids	Metabolism;Metabolism;Metabolism;Metabolism;Metabolism	Global and overview maps;Global and overview maps;Amino acid metabolism;Global and overview maps;Global and overview maps	HMDB0003357	Organic acids and derivatives	Carboxylic acids and derivatives	Amino acids, peptides, and analogues	157.097	4.02782	M+H-H2O	0	49.2	pos_2728	pos	47.9
Val Thr Ile	metab_2862	C15H29N3O5	1.1526	1.1526	1.06	0.084	2.421E-9	5.721E-8	5.991	0.006848	5.652	0.01026	up	-	-	-	-	-	-	-	-	-	-	-	332.218	4.2042	M+H	63.4	0	pos_2863	pos	50.3
Apigenin 7-Arabinoside	metab_14899	C20H18O9	1.152	1.1519	1.0626	0.0876	7.937E-8	1.511E-6	5.281	0.007764	4.97	0.01869	up	-	-	-	-	-	-	-	HMDB0303810	Phenylpropanoids and polyketides	Flavonoids	Flavonoid glycosides	423.071	5.6761	M+Na-2H	0	42.5	neg_3107	neg	46.3
His-Gly	metab_20408	C8H12N4O3	1.152	1.152	1.0695	0.097	1.917E-5	8.038E-5	4.86	0.00749	4.544	0.0516	up	-	-	-	-	-	-	-	HMDB0028885	Organic acids and derivatives	Carboxylic acids and derivatives	Amino acids, peptides, and analogues	247.059	0.6095	M+Cl	71.8	0	neg_8616	neg	50.7
Asperglaucide	metab_4722	C27H28N2O4	1.151	1.151	1.0656	0.0916	1.434E-7	1.178E-6	5.508	0.01638	5.169	0.0181	up	-	-	-	-	-	-	-	-	-	-	-	445.212	6.15357	M+H	67.3	0	pos_4723	pos	50.7
Gamma-Glutamyl-S-Methylcysteine Sulfoxide	metab_12400	C9H16N2O6S	1.1506	1.1505	1.0532	0.0748	1.656E-8	5.474E-7	6.114	0.0117	5.805	0.01018	up	-	-	-	-	-	-	-	HMDB0031863	Organic acids and derivatives	Carboxylic acids and derivatives	Amino acids, peptides, and analogues	261.056	0.7053	M-H2O-H	0	43.6	neg_608	neg	45.4
Trans-P-Coumaroyl Beta-D-Glucopyranoside	metab_17981	C15H18O8	1.1501	1.1501	0.9473	-0.078	1.057E-9	1.044E-7	5.559	0.007504	5.868	0.006271	down	C16827	-	-	-	-	-	-	HMDB0302089	Phenylpropanoids and polyketides	Cinnamic acids and derivatives	Hydroxycinnamic acids and derivatives	325.093	5.10408	M-H	0	48.7	neg_6189	neg	48.5
Lpc(18:1)	metab_5729	C26H52NO7P	1.1495	1.1495	1.0583	0.0817	1.047E-8	1.599E-7	6.138	0.005278	5.8	0.01476	up	-	-	-	-	-	-	-	HMDB0002815	Lipids and lipid-like molecules	Glycerophospholipids	Glycerophosphocholines	544.337	7.33372	M+Na	97.5	0	pos_5730	pos	58.1
Cinncassiol A 19-Glucoside	metab_19448	C26H40O12	1.1462	1.1464	0.9394	-0.0903	0.0001101	0.0003265	4.926	0.06153	5.244	0.0359	down	-	-	-	-	-	-	-	HMDB0035165	Lipids and lipid-like molecules	Prenol lipids	Terpene glycosides	603.262	2.19378	M+Hac-H	0	72.8	neg_7656	neg	50.4
Sarmentosin	metab_13311	C11H17NO7	1.1427	1.1428	0.9481	-0.0769	1.825E-8	5.846E-7	5.569	0.0149	5.874	0.004469	down	C08340	-	-	-	-	-	-	HMDB0030697	Lipids and lipid-like molecules	Fatty Acyls	Fatty acyl glycosides	274.093	3.02722	M-H	0	46.6	neg_1519	neg	47.7
Glu-Ser-Gln	metab_19956	C13H22N4O8	1.142	1.1417	1.0571	0.0802	6.437E-6	3.437E-5	5.698	0.0398	5.39	0.01403	up	-	-	-	-	-	-	-	-	-	-	-	343.123	0.902517	M-H2O-H	46.8	0	neg_8164	neg	45.1
3,7-Dimethylquercetin	metab_16542	C17H14O7	1.1418	1.1415	1.0612	0.0857	2.601E-6	1.718E-5	5.322	0.0351	5.015	0.00812	up	C01265	-	-	map01110;map00944	Biosynthesis of secondary metabolites;Flavone and flavonol biosynthesis	Metabolism;Metabolism	Global and overview maps;Biosynthesis of other secondary metabolites	HMDB0029263	Phenylpropanoids and polyketides	Flavonoids	O-methylated flavonoids	329.066	6.86132	M-H	92.7	0	neg_4750	neg	57.1
Deoxycarnitine	metab_11237	C7H15NO2	1.1413	1.1413	1.0591	0.0829	5.86E-8	5.929E-7	5.964	0.00959	5.631	0.01828	up	C01181	-	-	map01100;map00310;map02010	Metabolic pathways;Lysine degradation;ABC transporters	Metabolism;Metabolism;Environmental Information Processing	Global and overview maps;Amino acid metabolism;Membrane transport	HMDB0001161	Lipids and lipid-like molecules	Fatty Acyls	Fatty acids and conjugates	146.117	0.651233	M+H	58	0	pos_11238	pos	50.7
2-Aminooctadecane-1,3-Diol	metab_4461	C18H39NO2	1.1409	1.1409	1.0518	0.0729	2.971E-10	1.351E-8	6.761	0.007786	6.428	0.003439	up	-	-	-	-	-	-	-	HMDB0242634	Organic nitrogen compounds	Organonitrogen compounds	Amines	302.305	6.07368	M+H	94.3	0	pos_4462	pos	57.9
Phe-Asp-Thr	metab_19276	C17H23N3O7	1.1373	1.1371	1.0732	0.1019	1.497E-5	6.641E-5	4.516	0.02586	4.208	0.04115	up	-	-	-	-	-	-	-	-	-	-	-	380.144	2.98433	M-H	49.6	0	neg_7484	neg	46.3
2-Propylglutaric Acid	metab_17441	C8H14O4	1.1371	1.1372	0.933	-0.1001	8.583E-7	7.834E-6	4.233	0.02444	4.537	0.0166	down	C16658	-	-	map00982	Drug metabolism - cytochrome P450	Metabolism	Xenobiotics biodegradation and metabolism	HMDB0060684;PW_C040548	Lipids and lipid-like molecules	Fatty Acyls	Fatty acids and conjugates	173.082	5.95878	M-H	95.5	0	neg_5649	neg	57.8
Loratadine	metab_13155	C22H23ClN2O2	1.1354	1.1359	0.9268	-0.1097	0.002559	0.004788	4.24	0.1258	4.575	0.05017	down	C06818	-	-	-	-	-	-	HMDB0005000	Organoheterocyclic compounds	Benzocycloheptapyridines	Not Available	441.161	2.45037	M+Hac-H	0	48.4	neg_1363	neg	41.2
Val-Val-Ala	metab_19612	C13H25N3O4	1.1345	1.1343	1.0698	0.0974	2.897E-6	1.858E-5	4.657	0.01642	4.353	0.03231	up	-	-	-	-	-	-	-	-	-	-	-	286.177	1.55857	M-H	62.3	0	neg_7820	neg	50.3
2',3'-Dideoxythymidine	metab_13183	C10H14N2O4	1.1342	1.1343	0.9466	-0.0792	1.266E-7	2.067E-6	5.352	0.01585	5.654	0.01413	down	-	-	-	-	-	-	-	-	-	-	-	451.182	2.64248	2M-H	82.2	0	neg_1391	neg	54.5
Caffeoylferuloylspermidine	metab_8629	C26H33N3O6	1.1328	1.1328	1.0633	0.0886	1.004E-8	1.559E-7	5.506	0.006323	5.178	0.01373	up	-	-	-	-	-	-	-	HMDB0033470	Phenylpropanoids and polyketides	Cinnamic acids and derivatives	Hydroxycinnamic acids and derivatives	484.244	4.53015	M+H	0	80.9	pos_8630	pos	50.8
(+/-)-Furaneol	metab_1312	C6H8O3	1.1311	1.1311	1.0729	0.1015	1.354E-8	1.96E-7	4.814	0.01549	4.487	0.003347	up	-	-	-	-	-	-	-	HMDB0040594	Organoheterocyclic compounds	Dihydrofurans	Furanones	129.054	1.50787	M+H	68.3	0	pos_1313	pos	51.9
Lumichrome	metab_7829	C12H10N4O2	1.1308	1.1308	0.935	-0.0969	2.007E-5	6.567E-5	4.793	0.05409	5.126	0.0119	down	C01727	-	-	map00740	Riboflavin metabolism	Metabolism	Metabolism of cofactors and vitamins	HMDB0254199	Organoheterocyclic compounds	Pteridines and derivatives	Alloxazines and isoalloxazines	243.087	5.75295	M+H	92.3	0	pos_7830	pos	55.4
9-(2,3-Dihydroxypropoxy)-9-Oxononanoic Acid	metab_17619	C12H22O6	1.1303	1.1304	0.9493	-0.0751	3.423E-8	8.779E-7	5.58	0.01662	5.878	0.003153	down	-	-	-	-	-	-	-	-	-	-	-	261.134	5.7668	M-H	82.1	0	neg_5827	neg	55.6
Ile Val Ile	metab_8245	C17H33N3O4	1.1303	1.1303	1.0534	0.075	8.05E-11	5.836E-9	6.433	0.002677	6.107	0.006162	up	-	-	-	-	-	-	-	-	-	-	-	344.254	5.04793	M+H	77.7	0	pos_8246	pos	54.5
Heptelidic Acid Chlorohydrin	metab_8069	C15H21ClO5	1.1293	1.1292	0.9297	-0.1052	2.193E-6	1.042E-5	4.335	0.01494	4.663	0.03432	down	-	-	-	-	-	-	-	-	-	-	-	299.102	5.31482	M+H-H2O	49.7	0	pos_8070	pos	41.8
Cer(D20:1/Pge1)	metab_5635	C40H73NO6	1.1286	1.1287	0.9256	-0.1116	0.002357	0.004155	4.489	0.1359	4.85	0.04587	down	-	-	-	-	-	-	-	HMDB0290143	Not Available	Not Available	Not Available	628.526	7.22183	M+H-2H2O	0	81.4	pos_5636	pos	47.7
Calanolide A	metab_2796	C22H26O5	1.1286	1.1286	1.0669	0.0934	1.252E-7	1.058E-6	5.201	0.008988	4.875	0.02111	up	C09147;_	-	-	-	-	-	-	HMDB0249535	Phenylpropanoids and polyketides	Coumarins and derivatives	Pyranocoumarins	375.154	4.10805	M+Na-H2O	0	48.9	pos_2797	pos	44.3
Ala Leu	metab_1591	C9H20N2O4	1.1285	1.1284	0.947	-0.0785	1.189E-11	1.592E-9	5.809	0.002062	6.134	0.004409	down	-	-	-	-	-	-	-	-	-	-	-	203.139	1.83295	M+H-H2O	82.6	0	pos_1592	pos	55.5
Norcotinine	metab_1633	C9H10N2O	1.1277	1.1277	0.9269	-0.1095	2.477E-5	7.811E-5	4.197	0.005098	4.528	0.05698	down	-	-	-	-	-	-	-	HMDB0001297	Organoheterocyclic compounds	Pyridines and derivatives	Not Available	163.086	2.15872	M+H	0	57.5	pos_1634	pos	49.2
3-Methoxytyrosine	metab_14095	C10H13NO4	1.1271	1.1272	0.9461	-0.0799	4.896E-9	2.654E-7	5.218	0.01014	5.515	0.006674	down	-	-	-	-	-	-	-	HMDB0001434;HMDB0060747	Organic acids and derivatives	Carboxylic acids and derivatives	Amino acids, peptides, and analogues	210.077	4.33537	M-H	59.6	0	neg_2303	neg	51.1
Ala Ile Ala	metab_10104	C12H23N3O4	1.1264	1.1264	1.0595	0.0833	4.815E-7	3.13E-6	5.79	0.02086	5.465	0.01975	up	-	-	-	-	-	-	-	-	-	-	-	274.176	2.29768	M+H	44.8	0	pos_10105	pos	47.2
Fumagillol	metab_18860	C16H26O4	1.1254	1.1255	0.9456	-0.0806	8.309E-8	1.557E-6	5.167	0.01857	5.464	0.005845	down	C22618;_	-	-	map01100;map01110;map00998	Metabolic pathways;Biosynthesis of secondary metabolites;Biosynthesis of various antibiotics	Metabolism;Metabolism;Metabolism	Global and overview maps;Global and overview maps;Biosynthesis of other secondary metabolites	HMDB0252515	Organic oxygen compounds	Organooxygen compounds	Alcohols and polyols	303.156	3.6782	M+Na-2H	0	40	neg_7068	neg	44.8
Leu Thr	metab_1121	C10H20N2O4	1.1236	1.1236	0.9458	-0.0803	4.983E-9	9.458E-8	5.624	0.01206	5.946	0.00543	down	-	-	-	-	-	-	-	-	-	-	-	233.149	0.985933	M+H	50.7	0	pos_1122	pos	48.4
Ile Phe Thr	metab_9019	C19H29N3O5	1.1229	1.1229	1.0594	0.0832	2.295E-10	1.182E-8	5.744	0.006375	5.422	0.004661	up	-	-	-	-	-	-	-	-	-	-	-	380.218	4.0438	M+H	60.3	0	pos_9020	pos	49.2
Diacetylsongorine	metab_9312	C22H31NO3	1.1225	1.1224	1.0629	0.0879	1.568E-7	1.269E-6	5.462	0.005568	5.139	0.02291	up	-	-	-	-	-	-	-	-	-	-	-	380.217	3.65368	M+Na	53.5	0	pos_9313	pos	46
D-Manno-2-Heptulose	metab_9116	C7H14O7	1.1224	1.1224	1.0641	0.0896	1.735E-11	2.146E-9	5.345	0.004267	5.023	0.002845	up	C08236	-	-	-	-	-	-	HMDB0029935	Organic oxygen compounds	Organooxygen compounds	Carbohydrates and carbohydrate conjugates	252.109	3.91575	M+ACN+H	0	43.2	pos_9117	pos	45.7
Ala-Glu	metab_12264	C8H14N2O5	1.1221	1.122	0.9445	-0.0824	8.961E-7	8.07E-6	5.037	0.01953	5.333	0.02141	down	-	-	-	-	-	-	-	HMDB0028686	Organic acids and derivatives	Carboxylic acids and derivatives	Amino acids, peptides, and analogues	217.083	0.662883	M-H	74.9	0	neg_472	neg	53.5
Leu-Ile	metab_13706	C12H24N2O3	1.1218	1.1219	0.9431	-0.0846	3.094E-9	1.997E-7	4.871	0.009082	5.165	0.006441	down	-	-	-	-	-	-	-	HMDB0028932	Organic acids and derivatives	Carboxylic acids and derivatives	Amino acids, peptides, and analogues	243.171	3.68353	M-H	73.4	0	neg_1914	neg	53.5
Diethanolamine	metab_432	C4H11NO2	1.1207	1.1207	1.0656	0.0916	2.977E-9	6.502E-8	5.218	0.007796	4.897	0.009217	up	C06772	-	-	map00564	Glycerophospholipid metabolism	Metabolism	Lipid metabolism	HMDB0004437	Organic nitrogen compounds	Organonitrogen compounds	Amines	88.0755	0.6301	M+H-H2O	84.1	0	pos_433	pos	55.9
Nelfinavir	metab_19562	C32H45N3O4S	1.1202	1.12	1.0504	0.0709	4.369E-7	4.815E-6	6.132	0.02479	5.838	0.006168	up	C07257	-	-	-	-	-	-	HMDB0014365	Organic acids and derivatives	Carboxylic acids and derivatives	Amino acids, peptides, and analogues	602.278	1.64952	M+Cl	0	49	neg_7770	neg	44.7
Thermoactinoamide A	metab_6855	C38H62N6O7	1.1199	1.1199	0.9495	-0.0747	4.567E-7	2.997E-6	6.056	0.01717	6.378	0.02229	down	-	-	-	-	-	-	-	-	-	-	-	715.474	6.22305	M+H	88.3	0	pos_6856	pos	56
3,17-Androstanediol Glucuronide	metab_17146	C25H40O8	1.1198	1.1197	0.939	-0.0908	0.0001794	0.0004871	4.709	0.05629	5.015	0.04901	down	-	-	-	-	-	-	-	HMDB0010321	Benzenoids	Benzene and substituted derivatives	Benzophenones	489.252	6.19373	M+Na-2H	0	48.2	neg_5354	neg	45.7
13,16,19-Docosatrienoic Acid	metab_15865	C22H38O2	1.1192	1.1194	0.9542	-0.0677	2.508E-6	1.685E-5	6.163	0.03353	6.459	0.007805	down	C16534;_	-	-	-	-	-	-	HMDB0244522	Lipids and lipid-like molecules	Fatty Acyls	Fatty acids and conjugates	393.3	6.62612	M+Hac-H	0	44.1	neg_4073	neg	47.7
Daphnetin	metab_14906	C9H6O4	1.1189	1.1188	1.0614	0.0859	5.426E-9	2.822E-7	5.068	0.0103	4.775	0.006476	up	C03093	-	-	-	-	-	-	-	-	-	-	177.019	5.69215	M-H	38.6	0	neg_3114	neg	46.8
Quercetin	metab_15183	C15H10O7	1.1188	1.1186	1.0462	0.0652	2.121E-7	2.984E-6	6.654	0.02238	6.36	0.002597	up	C00389	-	-	map01100;map01110;map00941;map00946;map00944;map04152	Metabolic pathways;Biosynthesis of secondary metabolites;Flavonoid biosynthesis;Degradation of flavonoids;Flavone and flavonol biosynthesis;AMPK signaling pathway	Metabolism;Metabolism;Metabolism;Metabolism;Metabolism;Environmental Information Processing	Global and overview maps;Global and overview maps;Biosynthesis of other secondary metabolites;Biosynthesis of other secondary metabolites;Biosynthesis of other secondary metabolites;Signal transduction	HMDB0005794;LMPK12110004	Phenylpropanoids and polyketides	Flavonoids	Flavones	301.035	6.01198	M-H	89	0	neg_3391	neg	57
Sedoheptulose	metab_12295	C7H14O7	1.1186	1.1187	0.9471	-0.0785	7.117E-9	3.233E-7	5.225	0.008683	5.517	0.009306	down	C02076;C08355	Carbohydrates;-	Monosaccharides;-	map01100;map00710	Metabolic pathways;Carbon fixation in photosynthetic organisms	Metabolism;Metabolism	Global and overview maps;Energy metabolism	-;HMDB0003219	Organic oxygen compounds	Organooxygen compounds	Carbohydrates and carbohydrate conjugates	209.066	0.673467	M-H	42.6	0	neg_503	neg	47.2
Venoterpine	metab_8885	C9H11NO	1.1178	1.1178	0.9403	-0.0888	1.916E-9	4.792E-8	5.027	0.005184	5.346	0.00988	down	-	-	-	-	-	-	-	HMDB0030175	Organoheterocyclic compounds	Pyridines and derivatives	Not Available	167.118	4.22558	M+NH4	0	61.3	pos_8886	pos	51
Ala Leu Phe	metab_3492	C18H27N3O4	1.1176	1.1176	1.0518	0.0729	1.075E-11	1.502E-9	6.473	0.002287	6.154	0.0041	up	-	-	-	-	-	-	-	-	-	-	-	350.207	5.01593	M+H	79.1	0	pos_3493	pos	54.5
Histidine Glutamate	metab_20300	C11H16N4O6	1.1175	1.1175	0.9528	-0.0697	6.526E-9	3.086E-7	5.895	0.00802	6.187	0.009612	down	-	-	-	-	-	-	-	HMDB0253183	Organic acids and derivatives	Carboxylic acids and derivatives	Amino acids, peptides, and analogues	299.098	0.662883	M-H	0	62	neg_8508	neg	49.8
Ile Leu Leu	metab_8072	C18H35N3O4	1.1174	1.1174	1.053	0.0745	2.394E-10	1.196E-8	6.34	0.003978	6.021	0.006797	up	-	-	-	-	-	-	-	-	-	-	-	358.27	5.3095	M+H	77.7	0	pos_8073	pos	54.2
3-Methylsulfinylpropyl-Glucosinolate	metab_20772	C11H20NO10S3-	1.1171	1.1175	0.9103	-0.1356	0.002844	0.005263	3.317	0.1326	3.644	0.02282	down	-	-	-	-	-	-	-	HMDB0304141	Organic oxygen compounds	Organooxygen compounds	Carbohydrates and carbohydrate conjugates	421.014	0.41765	M-H	0	55.6	neg_8980	neg	45.9
Alpha-Linolenic Acid	metab_16886	C18H30O2	1.1167	1.1173	0.9348	-0.0972	0.0006643	0.001481	4.462	0.0925	4.773	0.02856	down	C06427	Lipids	Fatty acids	map01100;map01110;map00592;map01040;map01070;map01060	Metabolic pathways;Biosynthesis of secondary metabolites;alpha-Linolenic acid metabolism;Biosynthesis of unsaturated fatty acids;Biosynthesis of plant hormones;Biosynthesis of plant secondary metabolites	Metabolism;Metabolism;Metabolism;Metabolism;Metabolism;Metabolism	Global and overview maps;Global and overview maps;Lipid metabolism;Lipid metabolism;Chemical structure transformation maps;Chemical structure transformation maps	HMDB0001388;LMFA01030152;PW_C001073	Lipids and lipid-like molecules	Fatty Acyls	Lineolic acids and derivatives	323.222	6.4285	M+FA-H	93.6	0	neg_5094	neg	57.1
Devd-Cho	metab_12693	C18H28N4O10	1.1154	1.1159	0.945	-0.0816	0.0002013	0.0005367	5.227	0.0745	5.531	0.01406	down	-	-	-	-	-	-	-	HMDB0251076	Organic acids and derivatives	Peptidomimetics	Hybrid peptides	495.146	1.0041	M+Cl	0	68.1	neg_901	neg	48.6
Ethyl 5-Oxotetrahydro-2-Furancarboxylate	metab_13973	C7H10O4	1.1149	1.1148	1.0589	0.0826	1.518E-8	5.276E-7	5.211	0.0125	4.921	0.007054	up	-	-	-	-	-	-	-	HMDB0059815	Organoheterocyclic compounds	Lactones	Gamma butyrolactones	203.056	4.12685	M+FA-H	0	44.4	neg_2181	neg	48
Desacetylvinblastine	metab_1697	C44H56N4O8	1.1142	1.1142	1.0532	0.0747	1.775E-8	2.361E-7	6.281	0.01574	5.964	0.003362	up	-	-	-	-	-	-	-	HMDB0061054	Organoheterocyclic compounds	Azoles	Triazoles	807.372	2.61307	M+K	0	79	pos_1698	pos	51.3
Ser Leu Ile	metab_3230	C15H29N3O5	1.1131	1.1131	1.0576	0.0807	1.778E-8	2.361E-7	5.825	0.003663	5.508	0.01564	up	-	-	-	-	-	-	-	-	-	-	-	332.218	4.66342	M+H	70.2	0	pos_3231	pos	51.4
Glu-Gly-Gln	metab_12635	C12H20N4O7	1.1129	1.1126	1.0475	0.067	3.557E-7	4.26E-6	6.395	0.02326	6.105	0.007176	up	-	-	-	-	-	-	-	-	-	-	-	313.114	0.918483	M-H2O-H	51.5	0	neg_843	neg	47.2
Xi-2,3-Dihydro-2-Oxo-1H-Indole-3-Acetic Acid	metab_7756	C10H9NO3	1.1125	1.1125	0.932	-0.1016	9.355E-8	8.509E-7	4.346	0.01357	4.663	0.01632	down	-	-	-	-	-	-	-	HMDB0035514	Organoheterocyclic compounds	Indoles and derivatives	Indolyl carboxylic acids and derivatives	192.065	5.84412	M+H	0	40.7	pos_7757	pos	46.3
Abu-Leu-Oh	metab_15193	C15H20N2O6	1.1124	1.1127	0.9451	-0.0815	9.946E-7	8.696E-6	5.008	0.0239	5.299	0.01644	down	-	-	-	-	-	-	-	-	-	-	-	323.124	6.01733	M-H	51.4	0	neg_3401	neg	47.8
N2-Succinyl-L-Glutamic Acid 5-Semialdehyde	metab_19439	C9H13NO6	1.1117	1.1117	0.9475	-0.0778	3.832E-8	9.413E-7	5.219	0.01588	5.508	0.005094	down	C05932	-	-	map01100;map00330	Metabolic pathways;Arginine and proline metabolism	Metabolism;Metabolism	Global and overview maps;Amino acid metabolism	HMDB0001180	Organic acids and derivatives	Carboxylic acids and derivatives	Amino acids, peptides, and analogues	212.056	2.25808	M-H2O-H	0	55.4	neg_7647	neg	49.6
Honyumine	metab_13240	C20H19NO5	1.1108	1.1113	0.9381	-0.0922	0.0003773	0.0009131	4.623	0.07513	4.928	0.0402	down	-	-	-	-	-	-	-	HMDB0033445	Organoheterocyclic compounds	Quinolines and derivatives	Benzoquinolines	751.251	2.85108	2M+FA-H	0	52.5	neg_1448	neg	49.5
H-D-Val-Leu-Lys-Pna	metab_18668	C23H38N6O5	1.1081	1.1081	1.0617	0.0864	1.307E-5	5.947E-5	5.004	0.02535	4.713	0.03723	up	-	-	-	-	-	-	-	HMDB0257385	Organic acids and derivatives	Carboxylic acids and derivatives	Amino acids, peptides, and analogues	537.303	4.0094	M+Hac-H	0	60.4	neg_6876	neg	49.4
Ile Val	metab_10014	C11H22N2O3	1.1068	1.1068	0.9516	-0.0715	2.683E-10	1.292E-8	6.156	0.003921	6.469	0.00683	down	-	-	-	-	-	-	-	-	-	-	-	231.17	2.75158	M+H	55.6	0	pos_10015	pos	50.3
Ile-Pro-Ile	metab_14351	C17H31N3O4	1.1042	1.1041	1.0571	0.0802	1.008E-8	4.001E-7	5.273	0.005473	4.988	0.01195	up	-	-	-	-	-	-	-	-	-	-	-	340.223	4.69823	M-H	60.1	0	neg_2559	neg	49.6
Pantothenic Acid	metab_19329	C9H17NO5	1.1042	1.1043	0.9465	-0.0793	7.97E-8	1.511E-6	5.046	0.01843	5.331	0.002586	down	C00864;_	Vitamins and cofactors;-	Vitamins;-	map01100;map01110;map00770;map01240;map04977;map00410	Metabolic pathways;Biosynthesis of secondary metabolites;Pantothenate and CoA biosynthesis;Biosynthesis of cofactors;Vitamin digestion and absorption;beta-Alanine metabolism	Metabolism;Metabolism;Metabolism;Metabolism;Organismal Systems;Metabolism	Global and overview maps;Global and overview maps;Metabolism of cofactors and vitamins;Global and overview maps;Digestive system;Metabolism of other amino acids	HMDB0000210;HMDB0250782;PW_C000136	Organic oxygen compounds	Organooxygen compounds	Alcohols and polyols	218.103	2.83478	M-H	84	0	neg_7537	neg	55.5
Etiracetam	metab_2411	C8H14N2O2	1.1041	1.1041	0.9484	-0.0765	3.602E-8	4.038E-7	5.731	0.01752	6.043	0.003125	down	-	-	-	-	-	-	-	HMDB0252105	Organic acids and derivatives	Carboxylic acids and derivatives	Amino acids, peptides, and analogues	153.102	3.6111	M+H-H2O	0	72.6	pos_2412	pos	52.5
Muramic Acid	metab_11247	C9H17NO7	1.1036	1.1036	1.0562	0.0789	6.377E-7	3.919E-6	5.881	0.01084	5.568	0.02682	up	C06470;_	Carbohydrates;-	Monosaccharides;-	-	-	-	-	HMDB0003254;HMDB0248237	Organic oxygen compounds	Organooxygen compounds	Carbohydrates and carbohydrate conjugates	252.107	0.645967	M+H	87.5	0	pos_11248	pos	55.4
Ile Ser Val	metab_9059	C14H27N3O5	1.1031	1.1031	1.0549	0.0772	2.339E-10	1.182E-8	5.971	0.004301	5.66	0.006321	up	-	-	-	-	-	-	-	-	-	-	-	318.202	3.9904	M+H	51.7	0	pos_9060	pos	49.3
Dg(20:3(8Z,11Z,14Z)-2Oh(5,6)/A-17:0/0:0)	metab_5556	C40H72O7	1.1007	1.1008	1.0626	0.0876	7.511E-6	2.892E-5	5.329	0.03536	5.015	0.02632	up	-	-	-	-	-	-	-	HMDB0297772	Not Available	Not Available	Not Available	719.542	6.76772	M+CH3OH+Na	0	66.8	pos_5557	pos	49.3
Homatropine	metab_9511	C16H21NO3	1.1003	1.1003	0.9433	-0.0843	3.897E-8	4.28E-7	5.153	0.008198	5.463	0.01593	down	C07814;_	-	-	-	-	-	-	HMDB0253199	Alkaloids and derivatives	Tropane alkaloids	Not Available	280.129	3.44498	M+Na-H2O	0	40	pos_9512	pos	42.6
Ala Tyr Ile	metab_2955	C18H27N3O5	1.1002	1.1001	1.0545	0.0766	1.56E-9	4.221E-8	5.979	0.006272	5.67	0.008347	up	-	-	-	-	-	-	-	-	-	-	-	366.202	4.322	M+H	61.8	0	pos_2956	pos	50
6-Amino-5[N-Methylformylamino]-1-Methyluracil	metab_20399	C7H10N4O3	1.0992	1.0992	0.9554	-0.0658	3.546E-10	5.232E-8	6.046	0.007393	6.328	0.0008488	down	-	-	-	-	-	-	-	HMDB0059771	Organic nitrogen compounds	Organonitrogen compounds	N-arylamides	197.066	0.620217	M-H	0	59.6	neg_8607	neg	49.4
Val Ile Glu	metab_1874	C16H29N3O6	1.0966	1.0966	1.0552	0.0776	5.73E-8	5.828E-7	5.883	0.01748	5.575	0.007422	up	-	-	-	-	-	-	-	-	-	-	-	360.213	2.99142	M+H	74.1	0	pos_1875	pos	52.5
2,4-Dihydroxybutanoic Acid	metab_12379	C4H8O4	1.0953	1.0954	0.9492	-0.0752	6.008E-8	1.259E-6	5.23	0.0153	5.51	0.008416	down	-	-	-	-	-	-	-	HMDB0000360	Organic acids and derivatives	Hydroxy acids and derivatives	Short-chain hydroxy acids and derivatives	119.035	0.69995	M-H	74.6	0	neg_587	neg	53.9
Polyoxyethylene (600) Monoricinoleate	metab_6637	C21H40O3	1.0949	1.095	0.9424	-0.0856	1.721E-7	1.369E-6	5.024	0.02204	5.331	0.005808	down	-	-	-	-	-	-	-	HMDB0032476	Lipids and lipid-like molecules	Fatty Acyls	Fatty alcohols	341.304	6.36728	M+H	0	50.6	pos_6638	pos	47.3
Dg(14:1(9Z)/22:2(13Z,16Z)/0:0)	metab_5597	C39H70O5	1.0948	1.0949	0.9358	-0.0958	2.589E-5	8.103E-5	4.56	0.04342	4.873	0.03271	down	_;C00165	-	-	map05214;map05167;map04650;map05163;map04750;map05235;map04015;map04014;map04659;map04540;map04010;map04012;map05022;map04370;map04371;map04072;map04071;map04975;map05143;map05012;map05231;map05146;map04919;map05200;map04961;map04745;map04921;map04920;map04923;map04925;map05017;map04625;map04929;map04726;map04725;map04724;map04723;map04722;map05223;map04720;map04666;map05170;map04664;map04658;map…	Glioma;Kaposi sarcoma-associated herpesvirus infection;Natural killer cell mediated cytotoxicity;Human cytomegalovirus infection;Inflammatory mediator regulation of TRP channels;PD-L1 expression and PD-1 checkpoint pathway in cancer;Rap1 signaling pathway;Ras signaling pathway;Th17 cell differentiation;Gap junction;MAPK signaling pathway;ErbB signaling pathway;Pathways of neurodegeneration - mult…	Human Diseases;Human Diseases;Organismal Systems;Human Diseases;Organismal Systems;Human Diseases;Environmental Information Processing;Environmental Information Processing;Organismal Systems;Cellular Processes;Environmental Information Processing;Environmental Information Processing;Human Diseases;Environmental Information Processing;Environmental Information Processing;Environmental Information …	Cancer: specific types;Infectious disease: viral;Immune system;Infectious disease: viral;Sensory system;Cancer: overview;Signal transduction;Signal transduction;Immune system;Cellular community - eukaryotes;Signal transduction;Signal transduction;Neurodegenerative disease;Signal transduction;Signal transduction;Signal transduction;Signal transduction;Digestive system;Infectious disease: parasitic…	HMDB0007059	Lipids and lipid-like molecules	Glycerolipids	Diradylglycerols	673.536	6.94923	M+CH3OH+Na	0	53.8	pos_5598	pos	46.5
N6-Galacturonyl-L-Lysine	metab_10960	C12H22N2O8	1.0936	1.0936	1.0555	0.0779	1.182E-6	6.402E-6	5.837	0.01337	5.53	0.02859	up	-	-	-	-	-	-	-	HMDB0033106	Organic oxygen compounds	Organooxygen compounds	Carbohydrates and carbohydrate conjugates	377.155	0.73575	M+CH3OH+Na	0	74	pos_10961	pos	51.7
Asimilobin	metab_6166	C35H62O6	1.0934	1.0933	1.0649	0.0908	2.864E-5	8.836E-5	5.116	0.02293	4.804	0.05022	up	-	-	-	-	-	-	-	HMDB0029960	Lipids and lipid-like molecules	Fatty Acyls	Fatty alcohols	620.493	6.86928	M+ACN+H	0	73.1	pos_6167	pos	50.3
Luteolon	metab_7456	C15H10O7	1.0929	1.0928	1.0509	0.0717	5.78E-12	1.072E-9	6.294	0.001177	5.989	0.003873	up	-	-	-	-	-	-	-	-	-	-	-	303.049	6.00445	M+H	70.7	0	pos_7457	pos	53.1
(+/-)-Pelletierine	metab_17813	C8H15NO	1.0923	1.0925	0.9423	-0.0858	8.118E-7	7.507E-6	4.587	0.02341	4.868	0.01347	down	C06182	-	-	map01100;map00960;map01064;map01110	Metabolic pathways;Tropane, piperidine and pyridine alkaloid biosynthesis;Biosynthesis of alkaloids derived from ornithine, lysine and nicotinic acid;Biosynthesis of secondary metabolites	Metabolism;Metabolism;Metabolism;Metabolism	Global and overview maps;Biosynthesis of other secondary metabolites;Chemical structure transformation maps;Global and overview maps	HMDB0030325	Organoheterocyclic compounds	Piperidines	Not Available	186.113	5.38693	M+FA-H	0	63.7	neg_6021	neg	51.9
N-Hexadecyl-L-Hydroxyproline	metab_4432	C21H41NO3	1.0921	1.0921	1.0575	0.0806	4.878E-7	3.15E-6	5.631	0.007737	5.325	0.02593	up	-	-	-	-	-	-	-	-	-	-	-	356.315	6.06307	M+H	53.3	0	pos_4433	pos	47.9
Ascorbyl Stearate	metab_15963	C24H42O7	1.0903	1.0896	1.0771	0.1071	0.0007692	0.001684	4.165	0.08476	3.867	0.04288	up	-	-	-	-	-	-	-	HMDB0038242	Lipids and lipid-like molecules	Fatty Acyls	Fatty acid esters	463.264	6.75983	M+Na-2H	0	47.6	neg_4171	neg	44.8
Deoxycytidine	metab_20286	C9H13N3O4	1.0901	1.0897	0.9453	-0.0812	1.337E-5	6.05E-5	4.869	0.0388	5.151	0.0202	down	C00881;_	Nucleic acids;-	Nucleosides;-	map00240;map01100;map02010;map01232	Pyrimidine metabolism;Metabolic pathways;ABC transporters;Nucleotide metabolism	Metabolism;Metabolism;Environmental Information Processing;Metabolism	Nucleotide metabolism;Global and overview maps;Membrane transport;Global and overview maps	HMDB0000014	Nucleosides, nucleotides, and analogues	Pyrimidine nucleosides	Pyrimidine 2''-deoxyribonucleosides	226.083	0.668183	M-H	0	55.5	neg_8494	neg	48.7
Tyr Phe	metab_8939	C18H20N2O4	1.0901	1.0899	0.9387	-0.0912	0.0001605	0.0003884	4.825	0.0754	5.14	0.006408	down	-	-	-	-	-	-	-	-	-	-	-	329.149	4.14548	M+H	49.8	0	pos_8940	pos	48.6
Val-Ile-Ile	metab_18125	C17H33N3O4	1.0887	1.0887	1.0581	0.0815	8.847E-9	3.767E-7	5.045	0.004477	4.768	0.01167	up	-	-	-	-	-	-	-	-	-	-	-	342.239	4.82085	M-H	60.7	0	neg_6333	neg	49.2
Isoleucyl-Threonine	metab_1619	C10H20N2O4	1.0878	1.0878	0.9471	-0.0784	2.782E-9	6.236E-8	5.406	0.01026	5.708	0.004596	down	-	-	-	-	-	-	-	HMDB0028917	Organic acids and derivatives	Carboxylic acids and derivatives	Amino acids, peptides, and analogues	233.149	2.06247	M+H	0	50.2	pos_1620	pos	48.8
N,N-Dimethyl-4-Nitrosoaniline	metab_2765	C8H10N2O	1.0878	1.0876	0.9373	-0.0934	9.357E-7	5.326E-6	4.545	0.02638	4.849	0.01428	down	C19680	-	-	-	-	-	-	HMDB0255256	Organic nitrogen compounds	Organonitrogen compounds	Amines	151.086	4.07052	M+H	42.4	0	pos_2766	pos	47
(2-Oxo-2,3-Dihydro-1H-Indol-3-Yl)Acetic Acid	metab_18201	C10H9NO3	1.0871	1.0869	1.0609	0.0853	2.48E-7	3.339E-6	4.825	0.01713	4.548	0.01356	up	-	-	-	-	-	-	-	-	-	-	-	190.051	4.71963	M-H	96.8	0	neg_6409	neg	58.3
Prostaglandin D1 Alcohol	metab_16771	C20H36O4	1.087	1.0874	0.9453	-0.0812	4.472E-5	0.0001568	4.89	0.05134	5.173	0.0173	down	-	-	-	-	-	-	-	-	-	-	-	339.253	6.5407	M-H	65.9	0	neg_4979	neg	50.8
3-Hydroxymelatonin	metab_15092	C13H18N2O3	1.0866	1.0866	0.9448	-0.082	7.179E-7	6.893E-6	4.737	0.02359	5.014	0.01132	down	-	-	-	-	-	-	-	HMDB0060742	Organoheterocyclic compounds	Indoles and derivatives	Indolines	295.129	5.93212	M+FA-H	0	53.7	neg_3300	neg	47.8
Adipic Acid	metab_13059	C6H10O4	1.0852	1.0853	0.9436	-0.0837	8.371E-8	1.561E-6	4.603	0.01729	4.878	0.005446	down	C06104	Organic acids	Carboxylic acids	map01100;map01220;map00930;map01120	Metabolic pathways;Degradation of aromatic compounds;Caprolactam degradation;Microbial metabolism in diverse environments	Metabolism;Metabolism;Metabolism;Metabolism	Global and overview maps;Global and overview maps;Xenobiotics biodegradation and metabolism;Global and overview maps	HMDB0000448;LMFA01170048	Lipids and lipid-like molecules	Fatty Acyls	Fatty acids and conjugates	127.04	1.84182	M-H2O-H	48.9	0	neg_1267	neg	48.3
Adipate Semialdehyde	metab_1649	C6H10O3	1.0819	1.0818	1.0479	0.0675	2.925E-10	1.343E-8	6.546	0.004418	6.247	0.006225	up	C06102	-	-	map01100;map01220;map00930;map01120	Metabolic pathways;Degradation of aromatic compounds;Caprolactam degradation;Microbial metabolism in diverse environments	Metabolism;Metabolism;Metabolism;Metabolism	Global and overview maps;Global and overview maps;Xenobiotics biodegradation and metabolism;Global and overview maps	HMDB0012882	Lipids and lipid-like molecules	Fatty Acyls	Fatty acids and conjugates	131.07	2.27105	M+H	0	43.7	pos_1650	pos	48.1
Phe Thr Ile	metab_8035	C19H29N3O5	1.0814	1.0814	1.0659	0.0921	1.404E-7	1.161E-6	4.833	0.02066	4.534	0.005874	up	-	-	-	-	-	-	-	-	-	-	-	380.218	5.3575	M+H	71.1	0	pos_8036	pos	50.4
Ala Ile Phe	metab_8111	C18H27N3O4	1.0812	1.0812	1.0504	0.0709	1.857E-10	1.047E-8	6.212	0.006488	5.914	0.002801	up	-	-	-	-	-	-	-	-	-	-	-	350.207	5.25608	M+H	64.9	0	pos_8112	pos	51.6
Deoxyadenosine	metab_20487	C10H13N5O3	1.0801	1.0799	1.0609	0.0854	9.453E-5	0.0002868	4.909	0.01444	4.627	0.05969	up	C00559	Nucleic acids	Nucleosides	map01100;map02010;map01232;map00230	Metabolic pathways;ABC transporters;Nucleotide metabolism;Purine metabolism	Metabolism;Environmental Information Processing;Metabolism;Metabolism	Global and overview maps;Membrane transport;Global and overview maps;Nucleotide metabolism	HMDB0000101	Nucleosides, nucleotides, and analogues	Purine nucleosides	Purine 2''-deoxyribonucleosides	310.114	0.56655	M+Hac-H	0	46.5	neg_8695	neg	46.2
Val Pro Phe	metab_8651	C19H27N3O4	1.0799	1.0799	1.0506	0.0712	1.979E-10	1.09E-8	6.19	0.002798	5.892	0.006553	up	-	-	-	-	-	-	-	-	-	-	-	362.207	4.49807	M+H	49.3	0	pos_8652	pos	48.7
Epinephrine	metab_13428	C9H13NO3	1.0784	1.0784	0.95	-0.0741	1.968E-8	6.104E-7	5.163	0.01259	5.435	0.006184	down	C00788	Hormones and transmitters;Hormones and transmitters	Other hormones;Neurotransmitters	map01100;map05207;map02024;map04261;map04923;map02020;map04024;map04080;map04924;map00350	Metabolic pathways;Chemical carcinogenesis - receptor activation;Quorum sensing;Adrenergic signaling in cardiomyocytes;Regulation of lipolysis in adipocytes;Two-component system;cAMP signaling pathway;Neuroactive ligand-receptor interaction;Renin secretion;Tyrosine metabolism	Metabolism;Human Diseases;Cellular Processes;Organismal Systems;Organismal Systems;Environmental Information Processing;Environmental Information Processing;Environmental Information Processing;Organismal Systems;Metabolism	Global and overview maps;Cancer: overview;Cellular community - prokaryotes;Circulatory system;Endocrine system;Signal transduction;Signal transduction;Signaling molecules and interaction;Endocrine system;Amino acid metabolism	HMDB0000068;PW_C000048	Benzenoids	Phenols	Benzenediols	228.088	3.27268	M+FA-H	43.2	0	neg_1636	neg	47.6
Docosanedioic Acid	metab_16621	C22H42O4	1.0773	1.0775	0.9556	-0.0656	5.738E-7	5.81E-6	5.871	0.02278	6.144	0.009712	down	C19625;_	-	-	map00073	Cutin, suberine and wax biosynthesis	Metabolism	Lipid metabolism	HMDB0242127	Lipids and lipid-like molecules	Fatty Acyls	Fatty acids and conjugates	369.3	6.71158	M-H	0	68.4	neg_4829	neg	52.5
N-Methylsphingosine	metab_6605	C19H37NO3	1.076	1.0761	0.9372	-0.0936	0.0002371	0.0005449	4.608	0.07725	4.917	0.01928	down	-	-	-	-	-	-	-	HMDB0255191	Organic oxygen compounds	Organooxygen compounds	Alcohols and polyols	369.309	6.39385	M+ACN+H	0	61.5	pos_6606	pos	47.8
Leu Tyr Gly	metab_1991	C17H25N3O5	1.0756	1.0756	1.0568	0.0797	9.275E-9	1.469E-7	5.491	0.009764	5.196	0.009252	up	-	-	-	-	-	-	-	-	-	-	-	352.187	3.14643	M+H	45.9	0	pos_1992	pos	46.2
(E)-7-(4-Hydroxy-3-Methoxyphenyl)-1-Phenylhept-4-En-3-One	metab_13917	C20H22O3	1.0749	1.0749	0.9458	-0.0804	5.818E-8	1.242E-6	4.726	0.01274	4.997	0.01084	down	-	-	-	-	-	-	-	-	-	-	-	345.129	4.05745	M+Cl	39	0	neg_2125	neg	42.3
Guanosine	metab_1050	C10H13N5O5	1.0742	1.0741	0.9432	-0.0843	6.936E-6	2.705E-5	4.969	0.03416	5.268	0.02336	down	C00387	Nucleic acids	Nucleosides	map01100;map02010;map01232;map00230	Metabolic pathways;ABC transporters;Nucleotide metabolism;Purine metabolism	Metabolism;Environmental Information Processing;Metabolism;Metabolism	Global and overview maps;Membrane transport;Global and overview maps;Nucleotide metabolism	HMDB0000133;PW_C000087	Nucleosides, nucleotides, and analogues	Purine nucleosides	Not Available	284.098	0.922067	M+H	50.8	0	pos_1051	pos	47.1
Chrysogine	metab_9910	C10H10N2O2	1.0736	1.0736	0.9377	-0.0929	8.446E-7	4.909E-6	4.467	0.02576	4.764	0.0127	down	-	-	-	-	-	-	-	-	-	-	-	191.081	2.96485	M+H	46.5	0	pos_9911	pos	47.1
Penitrem B	metab_3709	C37H45NO5	1.0736	1.0735	1.0597	0.0836	1.571E-5	5.321E-5	5.309	0.01573	5.01	0.04512	up	C20731;_	-	-	-	-	-	-	HMDB0256239	Organoheterocyclic compounds	Naphthopyrans	Not Available	638.35	5.33612	M+CH3OH+Na	0	43.4	pos_3710	pos	40.5
2,3,4,9-Tetrahydro-1H-Pyrido[3,4-B]Indol-1-One	metab_7682	C11H10N2O	1.0712	1.0712	0.939	-0.0908	3.595E-8	4.035E-7	4.511	0.01566	4.804	0.005951	down	-	-	-	-	-	-	-	-	-	-	-	187.086	5.8868	M+H	42.1	0	pos_7683	pos	45.7
Pisatoside	metab_12674	C10H15NO7	1.0711	1.0709	1.0448	0.0632	5.892E-7	5.937E-6	6.28	0.02175	6.011	0.01142	up	-	-	-	-	-	-	-	HMDB0039127	Organic oxygen compounds	Organooxygen compounds	Carbohydrates and carbohydrate conjugates	260.077	0.98275	M-H	0	69.5	neg_882	neg	52.5
L-Serine	metab_20456	C3H7NO3	1.0698	1.0698	1.056	0.0785	2.046E-8	6.256E-7	5.039	0.01258	4.772	0.005905	up	C00065	Peptides	Amino acids	map00997;map02010;map01502;map01240;map00270;map01200;map00998;map01110;map04071;map00630;map00920;map00470;map01060;map01100;map00564;map01120;map01230;map00680;map00260;map00261;map04978;map00460;map04974;map00600;map00970;map05230	Biosynthesis of various other secondary metabolites;ABC transporters;Vancomycin resistance;Biosynthesis of cofactors;Cysteine and methionine metabolism;Carbon metabolism;Biosynthesis of various antibiotics;Biosynthesis of secondary metabolites;Sphingolipid signaling pathway;Glyoxylate and dicarboxylate metabolism;Sulfur metabolism;D-Amino acid metabolism;Biosynthesis of plant secondary metabolite…	Metabolism;Environmental Information Processing;Human Diseases;Metabolism;Metabolism;Metabolism;Metabolism;Metabolism;Environmental Information Processing;Metabolism;Metabolism;Metabolism;Metabolism;Metabolism;Metabolism;Metabolism;Metabolism;Metabolism;Metabolism;Metabolism;Organismal Systems;Metabolism;Organismal Systems;Metabolism;Genetic Information Processing;Human Diseases	Biosynthesis of other secondary metabolites;Membrane transport;Drug resistance: antimicrobial;Global and overview maps;Amino acid metabolism;Global and overview maps;Biosynthesis of other secondary metabolites;Global and overview maps;Signal transduction;Carbohydrate metabolism;Energy metabolism;Metabolism of other amino acids;Chemical structure transformation maps;Global and overview maps;Lipid …	HMDB0000187;PW_C000120	Organic acids and derivatives	Carboxylic acids and derivatives	Amino acids, peptides, and analogues	104.035	0.58255	M-H	99.2	0	neg_8664	neg	59
Prolylproline	metab_2031	C10H16N2O3	1.0692	1.0692	0.9599	-0.0591	1.001E-13	6.728E-11	6.984	0.001538	7.276	0.001232	down	-	-	-	-	-	-	-	HMDB0011180	Organic acids and derivatives	Carboxylic acids and derivatives	Amino acids, peptides, and analogues	213.123	3.2104	M+H	0	46.1	pos_2032	pos	48.4
2',5,6',7-Tetrahydroxyflavone	metab_15198	C15H10O6	1.069	1.0686	1.0463	0.0653	1.761E-5	7.519E-5	6.142	0.04353	5.87	0.007577	up	-	-	-	-	-	-	-	-	-	-	-	285.04	6.02268	M-H	57.4	0	neg_3406	neg	50.3
Gln Phe	metab_2591	C14H19N3O4	1.0681	1.0681	0.9522	-0.0706	7.147E-10	2.409E-8	5.802	0.006591	6.093	0.005583	down	-	-	-	-	-	-	-	-	-	-	-	294.144	3.84098	M+H	66.5	0	pos_2592	pos	51.5
Ghb-Gluc	metab_19673	C10H16O9	1.0673	1.067	1.0509	0.0716	4.218E-6	2.475E-5	5.537	0.02475	5.269	0.02365	up	-	-	-	-	-	-	-	HMDB0252712	Lipids and lipid-like molecules	Saccharolipids	Not Available	279.072	1.51588	M-H	0	58.9	neg_7881	neg	49.5
3-(3-Methoxy-3-Oxoprop-1-En-2-Yl)Oxybenzoic Acid	metab_17971	C11H10O5	1.0663	1.0662	1.0675	0.0943	9.844E-6	4.765E-5	4.269	0.02228	3.999	0.03281	up	-	-	-	-	-	-	-	-	-	-	-	221.045	5.1201	M-H	43	0	neg_6179	neg	46.7
Ile Leu Phe	metab_3896	C21H33N3O4	1.066	1.066	1.0546	0.0767	4.897E-8	5.171E-7	5.622	0.006685	5.331	0.01614	up	-	-	-	-	-	-	-	-	-	-	-	392.254	5.67828	M+H	64.8	0	pos_3897	pos	51.5
Sepiapterin	metab_1565	C9H11N5O3	1.0654	1.0654	0.9456	-0.0807	3.179E-8	3.703E-7	5.04	0.01385	5.33	0.008465	down	C00835	-	-	map01100;map00790	Metabolic pathways;Folate biosynthesis	Metabolism;Metabolism	Global and overview maps;Metabolism of cofactors and vitamins	HMDB0000238;PW_C000160	Organoheterocyclic compounds	Pteridines and derivatives	Pterins and derivatives	238.093	1.76902	M+H	85	0	pos_1566	pos	54.4
Glu-Glu	metab_12552	C10H16N2O7	1.065	1.0646	0.9576	-0.0625	4.837E-5	0.0001665	6.118	0.04142	6.389	0.03255	down	C01425	-	-	-	-	-	-	HMDB0028818	Organic acids and derivatives	Carboxylic acids and derivatives	Amino acids, peptides, and analogues	257.078	0.763767	M-H2O-H	92.2	0	neg_760	neg	57.4
Deacetylisovaltrate	metab_19396	C20H28O7	1.0636	1.0634	1.0462	0.0652	1.768E-6	1.309E-5	6.018	0.02065	5.752	0.02071	up	-	-	-	-	-	-	-	HMDB0035840	Lipids and lipid-like molecules	Prenol lipids	Monoterpenoids	805.358	2.59982	2M+FA-H	0	65.9	neg_7604	neg	48.6
2'',6''-O-Diacetyloninin	metab_10542	C9H12N4O2	1.0631	1.0631	0.9435	-0.0839	1.272E-6	6.781E-6	4.842	0.02318	5.132	0.01936	down	-	-	-	-	-	-	-	HMDB0302015	Organoheterocyclic compounds	Pteridines and derivatives	Not Available	241.129	1.18298	M+CH3OH+H	0	40.3	pos_10543	pos	45.2
Histamine	metab_179	C5H9N3	1.0626	1.0626	1.0577	0.0809	3.904E-7	2.641E-6	5.319	0.01707	5.029	0.0178	up	C00388	Peptides;Hormones and transmitters;Hormones and transmitters	Amines;Other hormones;Neurotransmitters	map01100;map05310;map04664;map01110;map04750;map00340;map04971;map04974;map07227;map04080;map01065;map04721	Metabolic pathways;Asthma;Fc epsilon RI signaling pathway;Biosynthesis of secondary metabolites;Inflammatory mediator regulation of TRP channels;Histidine metabolism;Gastric acid secretion;Protein digestion and absorption;Histamine H2/H3 receptor agonists/antagonists;Neuroactive ligand-receptor interaction;Biosynthesis of alkaloids derived from histidine and purine;Synaptic vesicle cycle	Metabolism;Human Diseases;Organismal Systems;Metabolism;Organismal Systems;Metabolism;Organismal Systems;Organismal Systems;Drug Development;Environmental Information Processing;Metabolism;Organismal Systems	Global and overview maps;Immune disease;Immune system;Global and overview maps;Sensory system;Amino acid metabolism;Digestive system;Digestive system;Target-based classification: G protein-coupled receptors;Signaling molecules and interaction;Chemical structure transformation maps;Nervous system	HMDB0000870;PW_C000693	Organic nitrogen compounds	Organonitrogen compounds	Amines	112.087	0.528583	M+H	64.6	0	pos_180	pos	51.5
Leu Gly Leu	metab_3212	C14H27N3O4	1.0623	1.0623	1.05	0.0703	1.713E-9	4.464E-8	6.053	0.003658	5.765	0.009188	up	-	-	-	-	-	-	-	-	-	-	-	302.207	4.6421	M+H	52.5	0	pos_3213	pos	48.6
N-Methacryloyl-L-Glutamic Acid	metab_13298	C9H13NO5	1.061	1.0611	0.9515	-0.0717	9.474E-8	1.681E-6	5.165	0.0165	5.428	0.006386	down	-	-	-	-	-	-	-	HMDB0255166	Organic acids and derivatives	Carboxylic acids and derivatives	Amino acids, peptides, and analogues	214.072	3.00562	M-H	0	51	neg_1506	neg	48.8
Phe Leu Gly	metab_9243	C17H25N3O4	1.0607	1.0606	1.0559	0.0784	6.672E-8	6.491E-7	5.444	0.01563	5.156	0.009358	up	-	-	-	-	-	-	-	-	-	-	-	336.191	3.74458	M+H	36.4	0	pos_9244	pos	44.1
Ala-Val-Ile	metab_18663	C14H27N3O4	1.058	1.0579	1.0525	0.0738	4.695E-7	5.037E-6	5.256	0.01724	4.994	0.01533	up	-	-	-	-	-	-	-	-	-	-	-	300.193	4.02007	M-H	62	0	neg_6871	neg	50.6
(2Z)-2-(3-Phenylpropoxyimino)Butanoic Acid	metab_2140	C13H17NO3	1.0573	1.0573	1.0591	0.0829	1.196E-6	6.462E-6	5.14	0.004739	4.853	0.02918	up	-	-	-	-	-	-	-	HMDB0249299	Benzenoids	Benzene and substituted derivatives	Not Available	236.128	3.31688	M+H	0	47.9	pos_2141	pos	47.9
Val Ile Val	metab_8976	C16H31N3O4	1.0546	1.0546	1.0508	0.0714	7.8E-11	5.697E-9	5.88	0.0034	5.596	0.004721	up	-	-	-	-	-	-	-	-	-	-	-	330.238	4.09738	M+H	62.1	0	pos_8977	pos	51
(1R,3R)-1-Aminocyclopentane-1,3-Dicarboxylic Acid	metab_13651	C7H11NO4	1.0514	1.0512	1.0527	0.0741	7.61E-8	1.477E-6	5.175	0.01473	4.916	0.007945	up	-	-	-	-	-	-	-	HMDB0242328	Organic acids and derivatives	Carboxylic acids and derivatives	Amino acids, peptides, and analogues	232.082	3.59812	M+Hac-H	0	68.5	neg_1859	neg	52.3
Phe Ala Asp	metab_1867	C16H21N3O6	1.0503	1.0504	1.0574	0.0805	6.903E-7	4.162E-6	5.215	0.02554	4.932	0.007287	up	-	-	-	-	-	-	-	-	-	-	-	352.15	2.98085	M+H	46.7	0	pos_1868	pos	45.3
Galactonolactone	metab_12643	C6H10O6	1.0502	1.0499	1.0474	0.0668	7.74E-6	3.97E-5	5.765	0.03043	5.504	0.0208	up	C03383	-	-	map01100;map00052	Metabolic pathways;Galactose metabolism	Metabolism;Metabolism	Global and overview maps;Carbohydrate metabolism	HMDB0002541	Organoheterocyclic compounds	Lactones	Not Available	237.061	0.9241	M+Hac-H	0	67.5	neg_851	neg	51.7
(3R)-3,4-Dihydroxy-3-(Hydroxymethyl)Butanenitrile 4-Glucoside	metab_12541	C11H19NO8	1.0499	1.0497	0.9526	-0.0701	9.331E-6	4.558E-5	5.242	0.03262	5.503	0.01965	down	-	-	-	-	-	-	-	HMDB0034085	Lipids and lipid-like molecules	Glycerolipids	Glycosylglycerols	292.103	0.758483	M-H	0	44.5	neg_749	neg	46.5
Ketoleucine	metab_18505	C6H10O3	1.0497	1.0499	0.9566	-0.064	7.416E-8	1.464E-6	5.69	0.01615	5.948	0.003914	down	C00233	Organic acids	Carboxylic acids	map01100;map01110;map00280;map00290;map01210;map00785;map01230;map00966	Metabolic pathways;Biosynthesis of secondary metabolites;Valine, leucine and isoleucine degradation;Valine, leucine and isoleucine biosynthesis;2-Oxocarboxylic acid metabolism;Lipoic acid metabolism;Biosynthesis of amino acids;Glucosinolate biosynthesis	Metabolism;Metabolism;Metabolism;Metabolism;Metabolism;Metabolism;Metabolism;Metabolism	Global and overview maps;Global and overview maps;Amino acid metabolism;Amino acid metabolism;Global and overview maps;Metabolism of cofactors and vitamins;Global and overview maps;Biosynthesis of other secondary metabolites	HMDB0000695;PW_C000547	Organic acids and derivatives	Keto acids and derivatives	Short-chain keto acids and derivatives	129.056	4.27138	M-H	70.8	0	neg_6713	neg	53.5
Leu Leu Gln	metab_2018	C17H32N4O5	1.0475	1.0474	1.0493	0.0694	1.242E-8	1.839E-7	5.979	0.008043	5.698	0.01071	up	-	-	-	-	-	-	-	-	-	-	-	373.244	3.18907	M+H	64.2	0	pos_2019	pos	51
3-Isopropylmalic Acid	metab_13480	C7H12O5	1.0474	1.0475	0.9495	-0.0747	1.842E-7	2.66E-6	4.836	0.01665	5.093	0.009755	down	C04411	-	-	map01100;map01210;map01110;map01230;map00290	Metabolic pathways;2-Oxocarboxylic acid metabolism;Biosynthesis of secondary metabolites;Biosynthesis of amino acids;Valine, leucine and isoleucine biosynthesis	Metabolism;Metabolism;Metabolism;Metabolism;Metabolism	Global and overview maps;Global and overview maps;Global and overview maps;Global and overview maps;Amino acid metabolism	HMDB0012156	Lipids and lipid-like molecules	Fatty Acyls	Fatty acids and conjugates	175.061	3.36348	M-H	49.5	0	neg_1688	neg	48.5
Camelledionol	metab_11778	C29H44O3	1.0471	1.047	0.9521	-0.0707	3.296E-6	1.467E-5	5.631	0.02816	5.914	0.01999	down	-	-	-	-	-	-	-	HMDB0035730	Lipids and lipid-like molecules	Prenol lipids	Triterpenoids	458.362	6.59125	M+NH4, M+CH3OH+H	0	41.3	pos_11779	pos	43.4
Val Ile	metab_1932	C11H22N2O3	1.0468	1.0467	0.9574	-0.0629	4.43E-10	1.744E-8	6.263	0.006626	6.542	0.003843	down	-	-	-	-	-	-	-	-	-	-	-	231.17	3.07685	M+H	51.1	0	pos_1933	pos	49.4
16-Hydroxyhexadecanoic Acid	metab_15724	C16H32O3	1.0452	1.0447	1.0459	0.0647	3.616E-5	0.0001323	5.952	0.04357	5.691	0.02036	up	C18218	-	-	map01100;map00073	Metabolic pathways;Cutin, suberine and wax biosynthesis	Metabolism;Metabolism	Global and overview maps;Lipid metabolism	HMDB0006294	Lipids and lipid-like molecules	Fatty Acyls	Fatty acids and conjugates	543.462	6.47118	2M-H	94.5	0	neg_3932	neg	55.6
Thr-Leu	metab_19475	C10H20N2O4	1.0448	1.0449	0.9407	-0.0882	1.633E-7	2.451E-6	4.059	0.006456	4.315	0.01767	down	-	-	-	-	-	-	-	HMDB0259044	Organic acids and derivatives	Carboxylic acids and derivatives	Amino acids, peptides, and analogues	231.135	2.04453	M-H	77.8	0	neg_7683	neg	54
Val Leu Phe	metab_3617	C20H31N3O4	1.0426	1.0426	1.0472	0.0666	1.131E-10	7.629E-9	6.14	0.005674	5.863	0.0021	up	-	-	-	-	-	-	-	-	-	-	-	378.239	5.20268	M+H	55.6	0	pos_3618	pos	50.2
Acexamic Acid	metab_17788	C8H15NO3	1.0424	1.0424	0.939	-0.0908	1.26E-6	1.023E-5	3.94	0.01507	4.196	0.02181	down	-	-	-	-	-	-	-	HMDB0247031	Lipids and lipid-like molecules	Fatty Acyls	Fatty acids and conjugates	172.098	5.42455	M-H	66.7	0	neg_5996	neg	51.8
Oxandrolone	metab_6789	C19H30O3	1.0421	1.0421	1.0467	0.0658	1.177E-7	1.008E-6	6.233	0.005354	5.955	0.0186	up	C07346	-	-	-	-	-	-	HMDB0014759	Lipids and lipid-like molecules	Steroids and steroid derivatives	Steroid lactones	339.252	6.27098	M+CH3OH+H	0	59.6	pos_6790	pos	49.6
Tyrosine-Tyrosinate	metab_9775	C18H20N2O5	1.0415	1.0414	0.9381	-0.0921	0.001148	0.002185	4.55	0.0828	4.85	0.0621	down	-	-	-	-	-	-	-	HMDB0259353	Organic acids and derivatives	Carboxylic acids and derivatives	Amino acids, peptides, and analogues	345.144	3.14643	M+H	0	46.6	pos_9776	pos	45.3
Simeconazole	metab_2757	C14H20FN3OSi	1.0404	1.0403	0.9511	-0.0724	1.326E-9	3.694E-8	5.364	0.006534	5.64	0.006314	down	C18544	-	-	-	-	-	-	-	-	-	-	294.144	4.05983	M+H	46.7	0	pos_2758	pos	44.7
Ranelic Acid	metab_20768	C12H10N2O8S	1.0403	1.0403	0.9388	-0.0912	2.156E-5	8.768E-5	3.955	0.03891	4.213	0.01926	down	-	-	-	-	-	-	-	HMDB0257107	Organic acids and derivatives	Carboxylic acids and derivatives	Amino acids, peptides, and analogues	376.988	0.428333	M+Cl	0	43	neg_8976	neg	46
Dg(10:0/10:0/0:0)	metab_6621	C23H44O5	1.0403	1.0402	0.9559	-0.0651	2.14E-6	1.022E-5	6.019	0.02408	6.297	0.02051	down	C03199;C00165	-	-	map05214;map05167;map04650;map05163;map04750;map05235;map04015;map04014;map04659;map04540;map04010;map04012;map05022;map04370;map04371;map04072;map04071;map04975;map05143;map05012;map05231;map05146;map04919;map05200;map04961;map04745;map04921;map04920;map04923;map04925;map05017;map04625;map04929;map04726;map04725;map04724;map04723;map04722;map05223;map04720;map04666;map05170;map04664;map04658;map…	Glioma;Kaposi sarcoma-associated herpesvirus infection;Natural killer cell mediated cytotoxicity;Human cytomegalovirus infection;Inflammatory mediator regulation of TRP channels;PD-L1 expression and PD-1 checkpoint pathway in cancer;Rap1 signaling pathway;Ras signaling pathway;Th17 cell differentiation;Gap junction;MAPK signaling pathway;ErbB signaling pathway;Pathways of neurodegeneration - mult…	Human Diseases;Human Diseases;Organismal Systems;Human Diseases;Organismal Systems;Human Diseases;Environmental Information Processing;Environmental Information Processing;Organismal Systems;Cellular Processes;Environmental Information Processing;Environmental Information Processing;Human Diseases;Environmental Information Processing;Environmental Information Processing;Environmental Information …	Cancer: specific types;Infectious disease: viral;Immune system;Infectious disease: viral;Sensory system;Cancer: overview;Signal transduction;Signal transduction;Immune system;Cellular community - eukaryotes;Signal transduction;Signal transduction;Neurodegenerative disease;Signal transduction;Signal transduction;Signal transduction;Signal transduction;Digestive system;Infectious disease: parasitic…	HMDB0092961	Lipids and lipid-like molecules	Glycerolipids	Diradylglycerols	418.352	6.37793	M+NH4	0	42.8	pos_6622	pos	47.4
2,3,4,5,6,7-Hexahydrocyclopent[B]Azepin-8(1H)-One	metab_7363	C9H13NO	1.04	1.04	0.9441	-0.083	4.387E-6	1.838E-5	4.713	0.03313	4.992	0.01359	down	-	-	-	-	-	-	-	HMDB0039663	Organoheterocyclic compounds	Azepines	Not Available	152.107	6.05237	M+H	0	63.5	pos_7364	pos	50.8
Prolylhydroxyproline	metab_13510	C10H16N2O4	1.0398	1.0398	0.9593	-0.0599	9.413E-9	3.926E-7	5.967	0.01136	6.22	0.001953	down	-	-	-	-	-	-	-	HMDB0006695	Organic acids and derivatives	Carboxylic acids and derivatives	Amino acids, peptides, and analogues	455.214	3.4116	2M-H	70.4	0	neg_1718	neg	51.6
Ile Leu Tyr	metab_2986	C21H33N3O5	1.0397	1.0397	1.0518	0.0729	1.889E-8	2.478E-7	5.601	0.006453	5.325	0.01261	up	-	-	-	-	-	-	-	-	-	-	-	408.249	4.35935	M+H	60.1	0	pos_2987	pos	49.4
Uric Acid	metab_20144	C5H4N4O3	1.0379	1.0378	1.0452	0.0637	1.159E-7	1.942E-6	5.832	0.01253	5.58	0.01224	up	C00366	-	-	map01100;map04976;map00230;map01120	Metabolic pathways;Bile secretion;Purine metabolism;Microbial metabolism in diverse environments	Metabolism;Organismal Systems;Metabolism;Metabolism	Global and overview maps;Digestive system;Nucleotide metabolism;Global and overview maps	HMDB0000289;PW_C000195	Organoheterocyclic compounds	Imidazopyrimidines	Purines and purine derivatives	167.021	0.721217	M-H	97	0	neg_8352	neg	58.4
Glucose Pyruvate	metab_12502	C9H14O9	1.0376	1.0375	1.0442	0.0624	3.691E-7	4.362E-6	5.952	0.01723	5.7	0.01251	up	-	-	-	-	-	-	-	HMDB0252786	Organic oxygen compounds	Organooxygen compounds	Carbohydrates and carbohydrate conjugates	265.056	0.742433	M-H	0	48.2	neg_710	neg	48.4
N-Alpha-Acetyl-L-Lysine	metab_9268	C8H16N2O3	1.037	1.037	0.9547	-0.0669	3.766E-9	7.726E-8	5.79	0.008933	6.065	0.005984	down	C12989	-	-	-	-	-	-	HMDB0000446	Organic acids and derivatives	Carboxylic acids and derivatives	Amino acids, peptides, and analogues	153.102	3.70728	M+H-2H2O	0	47.8	pos_9269	pos	47.5
1,4-Cyclohexanedicarboxylic Acid	metab_15036	C8H12O4	1.0367	1.0368	0.9452	-0.0813	3.085E-7	3.851E-6	4.346	0.01064	4.598	0.01767	down	-	-	-	-	-	-	-	-	-	-	-	171.066	5.87883	M-H	94.1	0	neg_3244	neg	57.5
Ile Phe Glu	metab_2786	C20H29N3O6	1.0359	1.0358	1.0525	0.0738	2.893E-7	2.071E-6	5.513	0.01836	5.238	0.01261	up	-	-	-	-	-	-	-	-	-	-	-	408.212	4.09738	M+H	74.1	0	pos_2787	pos	52.4
Quadrone	metab_7188	C15H20O3	1.0359	1.0358	1.0547	0.0768	7.196E-7	4.312E-6	5.302	0.01764	5.027	0.01911	up	C09537	-	-	-	-	-	-	-	-	-	-	249.148	6.11093	M+H	51.9	0	pos_7189	pos	47.7
Gymnodimine	metab_16180	C32H45NO4	1.0356	1.0354	1.0469	0.0661	1.264E-6	1.024E-5	5.624	0.02174	5.372	0.01457	up	C20025;_	-	-	-	-	-	-	HMDB0041430	Organoheterocyclic compounds	Pyridines and derivatives	Hydropyridines	566.346	7.35293	M+Hac-H	0	66.4	neg_4388	neg	50.1
2-(2-Phenylacetoxy)Propionylglycine	metab_18188	C13H15NO5	1.0338	1.0339	0.9582	-0.0615	3.08E-8	8.158E-7	5.737	0.01353	5.987	0.003186	down	-	-	-	-	-	-	-	HMDB0059732	Organic acids and derivatives	Carboxylic acids and derivatives	Amino acids, peptides, and analogues	264.087	4.73023	M-H	0	61.8	neg_6396	neg	51.5
13(S)-Hode Cholesteryl Ester	metab_6583	C45H76O3	1.0333	1.0333	1.0568	0.0798	0.000288	0.0006467	5.336	0.06794	5.049	0.03469	up	-	-	-	-	-	-	-	-	-	-	-	647.571	6.40987	M+H-H2O	38.8	0	pos_6584	pos	42.2
Scytalone	metab_7726	C10H10O4	1.0333	1.0333	0.948	-0.077	4.997E-8	5.248E-7	4.977	0.008547	5.25	0.01408	down	C00779	-	-	-	-	-	-	-	-	-	-	177.054	5.8601	M+H-H2O	96.4	0	pos_7727	pos	58
N-Acetyl-D-Mannosamine	metab_11216	C8H15NO6	1.033	1.033	1.0468	0.066	4.489E-7	2.961E-6	6.129	0.01014	5.855	0.02161	up	C00645	Carbohydrates	Monosaccharides	map01100;map00520;map01250;map00541	Metabolic pathways;Amino sugar and nucleotide sugar metabolism;Biosynthesis of nucleotide sugars;O-Antigen nucleotide sugar biosynthesis	Metabolism;Metabolism;Metabolism;Metabolism	Global and overview maps;Carbohydrate metabolism;Global and overview maps;Glycan biosynthesis and metabolism	HMDB0001129	Organic oxygen compounds	Organooxygen compounds	Carbohydrates and carbohydrate conjugates	204.086	0.656517	M+H-H2O	74	0	pos_11217	pos	52.8
1-(Beta-D-Ribofuranosyl)-1,4-Dihydronicotinamide	metab_10036	C11H16N2O5	1.0325	1.0325	0.9572	-0.0631	3.062E-11	3.042E-9	6.086	0.004137	6.358	0.002377	down	C15497	-	-	-	-	-	-	HMDB0011648	Organic oxygen compounds	Organooxygen compounds	Carbohydrates and carbohydrate conjugates	257.113	2.68757	M+H	0	55.1	pos_10037	pos	49.5
Methylarbutin	metab_18022	C13H18O7	1.0304	1.0304	0.9557	-0.0654	1.257E-7	2.057E-6	5.346	0.01258	5.594	0.01217	down	C17599;_	-	-	-	-	-	-	HMDB0303383	Organic oxygen compounds	Organooxygen compounds	Carbohydrates and carbohydrate conjugates	267.087	5.02382	M-H2O-H	0	66.6	neg_6230	neg	52
Norethindrone Acetate	metab_16690	C22H28O3	1.0302	1.0303	0.9529	-0.0696	0.005222	0.00901	5.764	0.131	6.049	0.02543	down	C08152;_	-	-	-	-	-	-	-;HMDB0255731	Lipids and lipid-like molecules	Steroids and steroid derivatives	Steroid esters	339.199	6.6421	M-H	73.5	0	neg_4898	neg	52.4
Val-Phe-Asp	metab_19083	C18H25N3O6	1.0298	1.0297	1.051	0.0718	4.166E-7	4.674E-6	5.131	0.01307	4.882	0.01696	up	-	-	-	-	-	-	-	-	-	-	-	378.166	3.36348	M-H	78.1	0	neg_7291	neg	51.9
2-Aminomuconic Acid Semialdehyde	metab_12582	C6H7NO3	1.0291	1.0292	0.9646	-0.052	3.192E-7	3.927E-6	6.754	0.0193	7.002	0.006746	down	C03824	-	-	map01100;map00627;map00380;map01120	Metabolic pathways;Aminobenzoate degradation;Tryptophan metabolism;Microbial metabolism in diverse environments	Metabolism;Metabolism;Metabolism;Metabolism	Global and overview maps;Xenobiotics biodegradation and metabolism;Amino acid metabolism;Global and overview maps	HMDB0001280	Organic acids and derivatives	Carboxylic acids and derivatives	Amino acids, peptides, and analogues	186.041	0.82245	M+FA-H	0	67.9	neg_790	neg	52.8
Ile Phe Gly	metab_2650	C17H25N3O4	1.029	1.029	1.0496	0.0698	7.097E-9	1.198E-7	5.738	0.008426	5.467	0.008221	up	-	-	-	-	-	-	-	-	-	-	-	336.191	3.9211	M+H	71.1	0	pos_2651	pos	51.4
N-Acetylserotonin Glucuronide	metab_13200	C18H22N2O8	1.0286	1.0283	1.0509	0.0716	2.065E-6	1.46E-5	5.144	0.01724	4.895	0.02219	up	-	-	-	-	-	-	-	HMDB0060833	Organic oxygen compounds	Organooxygen compounds	Carbohydrates and carbohydrate conjugates	453.15	2.70667	M+Hac-H	0	54.3	neg_1408	neg	49.1
Sphingosine	metab_7346	C18H37NO2	1.0281	1.0281	1.0409	0.0578	5.627E-11	4.474E-9	6.846	0.003556	6.577	0.003844	up	C00319	-	-	map00600;map01100;map04071;map04210;map04217	Sphingolipid metabolism;Metabolic pathways;Sphingolipid signaling pathway;Apoptosis;Necroptosis	Metabolism;Metabolism;Environmental Information Processing;Cellular Processes;Cellular Processes	Lipid metabolism;Global and overview maps;Signal transduction;Cell growth and death;Cell growth and death	HMDB0000252;LMSP01010001;PW_C000172	Organic nitrogen compounds	Organonitrogen compounds	Amines	300.289	6.05772	M+H	90.7	0	pos_7347	pos	57.1
Allysine	metab_19049	C6H11NO3	1.0279	1.028	0.9549	-0.0666	2.063E-7	2.918E-6	5.248	0.01845	5.496	0.0043	down	C04076;_;C01475	-	-	map01100;map00310;map01110;map00300;map01120;map00960;map01230;map01064;map01060	Metabolic pathways;Lysine degradation;Biosynthesis of secondary metabolites;Lysine biosynthesis;Microbial metabolism in diverse environments;Tropane, piperidine and pyridine alkaloid biosynthesis;Biosynthesis of amino acids;Biosynthesis of alkaloids derived from ornithine, lysine and nicotinic acid;Biosynthesis of plant secondary metabolites	Metabolism;Metabolism;Metabolism;Metabolism;Metabolism;Metabolism;Metabolism;Metabolism;Metabolism	Global and overview maps;Amino acid metabolism;Global and overview maps;Amino acid metabolism;Global and overview maps;Biosynthesis of other secondary metabolites;Global and overview maps;Chemical structure transformation maps;Chemical structure transformation maps	HMDB0001263	Organic acids and derivatives	Carboxylic acids and derivatives	Amino acids, peptides, and analogues	289.14	3.41693	2M-H	0	50.2	neg_7257	neg	49.2
Ala-Thr-Leu	metab_13013	C13H25N3O5	1.0277	1.0276	1.0557	0.0782	3.023E-5	0.0001144	4.777	0.02324	4.525	0.03857	up	-	-	-	-	-	-	-	-	-	-	-	302.172	1.68683	M-H	57.5	0	neg_1221	neg	49.2
7,4'-Dihydroxy-8-Methylflavan	metab_17612	C16H16O3	1.0277	1.0278	1.0606	0.0849	1.974E-5	8.207E-5	4.411	0.01651	4.159	0.03832	up	C09650;_	-	-	-	-	-	-	HMDB0247289	Phenylpropanoids and polyketides	Flavonoids	Hydroxyflavonoids	315.124	5.77743	M+Hac-H	0	40.4	neg_5820	neg	45.2
Piperdial	metab_2518	C15H22O3	1.0263	1.0262	0.9563	-0.0644	2.31E-10	1.182E-8	5.889	0.006102	6.158	0.002525	down	C09711	-	-	-	-	-	-	HMDB0035798	Organic oxygen compounds	Organooxygen compounds	Alcohols and polyols	305.17	3.74458	M+CH3OH+Na	0	48.4	pos_2519	pos	46.3
Carboxy-Ethyl-Hydroxychroman	metab_17533	C12H14O4	1.0253	1.0254	0.9439	-0.0832	1.023E-6	8.85E-6	4.175	0.01764	4.423	0.01736	down	-	-	-	-	-	-	-	HMDB0249650	Organoheterocyclic compounds	Benzopyrans	1-benzopyrans	221.082	5.87348	M-H	0	56.6	neg_5741	neg	48.9
Dg(Pgf1Alpha/17:0/0:0)	metab_16800	C40H74O8	1.0247	1.025	0.9554	-0.0658	6.675E-5	0.0002158	5.424	0.04852	5.677	0.01822	down	-	-	-	-	-	-	-	HMDB0295800	Not Available	Not Available	Not Available	703.514	6.5087	M+Na-2H	0	48.9	neg_5008	neg	47.8
Cyamemazine	metab_1910	C19H21N3S	1.0226	1.0225	0.954	-0.0679	6.246E-8	6.196E-7	5.562	0.01122	5.83	0.01244	down	-	-	-	-	-	-	-	HMDB0250602	Organoheterocyclic compounds	Benzothiazines	Phenothiazines	647.303	3.03953	2M+H	53	0	pos_1911	pos	47
N-Palmitoyl Isoleucine	metab_7309	C22H43NO3	1.0212	1.0212	0.9558	-0.0652	3.552E-8	4.01E-7	5.755	0.0117	6.021	0.009692	down	-	-	-	-	-	-	-	HMDB0241927	Organic acids and derivatives	Carboxylic acids and derivatives	Amino acids, peptides, and analogues	370.331	6.06833	M+H	0	71.2	pos_7310	pos	52.9
5-L-Glutamyl-L-Alanine	metab_18851	C8H14N2O5	1.0207	1.0206	1.0452	0.0638	4.812E-8	1.093E-6	5.621	0.01412	5.378	0.00371	up	C03740	-	-	map01100;map00480	Metabolic pathways;Glutathione metabolism	Metabolism;Metabolism	Global and overview maps;Metabolism of other amino acids	HMDB0006248	Organic acids and derivatives	Carboxylic acids and derivatives	Amino acids, peptides, and analogues	239.067	3.69425	M+Na-2H	37.7	0	neg_7059	neg	44.1
Tyrosyl-Histidine	metab_17923	C15H18N4O4	1.0202	1.0199	1.0473	0.0667	2.947E-6	1.878E-5	5.425	0.0195	5.18	0.02199	up	-	-	-	-	-	-	-	HMDB0029107	Organic acids and derivatives	Carboxylic acids and derivatives	Amino acids, peptides, and analogues	353.099	5.21077	M+Cl	0	48.5	neg_6131	neg	47
Gly-Thr-Ile	metab_13039	C12H23N3O5	1.0202	1.0201	1.0539	0.0758	3.988E-8	9.57E-7	4.75	0.01176	4.507	0.007851	up	-	-	-	-	-	-	-	-	-	-	-	288.156	1.78848	M-H	67.6	0	neg_1247	neg	51.2
N-Palmitoyl Serine	metab_16991	C19H37NO4	1.02	1.0195	1.0526	0.0739	0.0002718	0.0006937	5.105	0.0429	4.85	0.05166	up	-	-	-	-	-	-	-	HMDB0241932	Organic acids and derivatives	Carboxylic acids and derivatives	Amino acids, peptides, and analogues	364.248	6.33768	M+Na-2H	0	71.5	neg_5199	neg	51.6
3,3'-Dimethylbenzidine	metab_7017	C14H16N2	1.0195	1.0194	0.9556	-0.0655	4.55E-9	8.819E-8	5.728	0.007378	5.994	0.007783	down	C14443	-	-	-	-	-	-	HMDB0255871	Benzenoids	Benzene and substituted derivatives	Biphenyls and derivatives	213.138	6.16425	M+H	37.1	0	pos_7018	pos	46.3
Morph	metab_10140	C10H16N2O4	1.0191	1.0191	0.9635	-0.0536	1.354E-11	1.789E-9	7.004	0.003175	7.269	0.002526	down	C01516;_	-	-	map01100;map01110;map00982;map00950;map04080;map01063	Metabolic pathways;Biosynthesis of secondary metabolites;Drug metabolism - cytochrome P450;Isoquinoline alkaloid biosynthesis;Neuroactive ligand-receptor interaction;Biosynthesis of alkaloids derived from shikimate pathway	Metabolism;Metabolism;Metabolism;Metabolism;Environmental Information Processing;Metabolism	Global and overview maps;Global and overview maps;Xenobiotics biodegradation and metabolism;Biosynthesis of other secondary metabolites;Signaling molecules and interaction;Chemical structure transformation maps	HMDB0254890	Organoheterocyclic compounds	Oxazinanes	Morpholines	229.118	2.09477	M+H	0	67.4	pos_10141	pos	52.6
Peimine	metab_5390	C27H45NO3	1.019	1.0191	1.051	0.0718	1.884E-5	6.218E-5	5.561	0.02903	5.291	0.0337	up	C10830;_	-	-	-	-	-	-	HMDB0256205	Lipids and lipid-like molecules	Steroids and steroid derivatives	Steroidal alkaloids	454.329	6.5966	M+Na	0	57.1	pos_5391	pos	50.1
Val-Ile-Asp	metab_13125	C15H27N3O6	1.0179	1.0178	1.0442	0.0624	3.564E-8	9.0E-7	5.713	0.01365	5.471	0.002067	up	-	-	-	-	-	-	-	-	-	-	-	344.181	2.25248	M-H	82.3	0	neg_1333	neg	53.8
Hypoxanthine	metab_10948	C5H4N4O	1.0136	1.0136	1.0479	0.0675	6.778E-9	1.161E-7	5.728	0.01114	5.466	0.002081	up	C00262	-	-	map01100;map01232;map00230	Metabolic pathways;Nucleotide metabolism;Purine metabolism	Metabolism;Metabolism;Metabolism	Global and overview maps;Global and overview maps;Nucleotide metabolism	HMDB0000157;PW_C000102	Organoheterocyclic compounds	Imidazopyrimidines	Purines and purine derivatives	137.046	0.746317	M+H	61.9	0	pos_10949	pos	51.2
Leu Val Tyr	metab_2735	C20H31N3O5	1.0131	1.013	1.048	0.0677	5.674E-8	5.777E-7	5.737	0.007181	5.474	0.01449	up	-	-	-	-	-	-	-	-	-	-	-	394.233	4.0331	M+H	57	0	pos_2736	pos	49.3
9-Octadecen-1-Ol, (9Z)-	metab_16723	C18H36O	1.0128	1.0124	1.0538	0.0756	0.0005804	0.001315	4.992	0.04733	4.737	0.06107	up	-	-	-	-	-	-	-	HMDB0247606	Lipids and lipid-like molecules	Fatty Acyls	Fatty alcohols	327.289	6.58868	M+Hac-H	0	55.8	neg_4931	neg	49.2
13,16-Docosadienoic Acid	metab_15930	C22H40O2	1.012	1.0122	0.9587	-0.0608	4.648E-7	5.0E-6	5.576	0.01983	5.816	0.007164	down	C16533;_	Lipids;-	Fatty acids;-	map01040	Biosynthesis of unsaturated fatty acids	Metabolism	Lipid metabolism	HMDB0244521	Lipids and lipid-like molecules	Fatty Acyls	Fatty acids and conjugates	381.3	6.70093	M+FA-H	0	47.3	neg_4138	neg	48
Pa(20:4(8Z,11Z,14Z,17Z)/20:0)	metab_5463	C43H77O8P	1.0119	1.0119	1.0478	0.0674	5.437E-7	3.458E-6	5.766	0.02212	5.503	0.008395	up	_;C00416	-;Lipids	-;Phospholipids	map01100;map00564;map01110;map00561;map05212;map05200;map04975;map04024;map05231;map04072;map04912;map04070;map04666	Metabolic pathways;Glycerophospholipid metabolism;Biosynthesis of secondary metabolites;Glycerolipid metabolism;Pancreatic cancer;Pathways in cancer;Fat digestion and absorption;cAMP signaling pathway;Choline metabolism in cancer;Phospholipase D signaling pathway;GnRH signaling pathway;Phosphatidylinositol signaling system;Fc gamma R-mediated phagocytosis	Metabolism;Metabolism;Metabolism;Metabolism;Human Diseases;Human Diseases;Organismal Systems;Environmental Information Processing;Human Diseases;Environmental Information Processing;Organismal Systems;Environmental Information Processing;Organismal Systems	Global and overview maps;Lipid metabolism;Global and overview maps;Lipid metabolism;Cancer: specific types;Cancer: overview;Digestive system;Signal transduction;Cancer: overview;Signal transduction;Endocrine system;Signal transduction;Immune system	HMDB0115183	Lipids and lipid-like molecules	Glycerophospholipids	Glycerophosphates	717.525	6.65512	M+H-2H2O	0	44.9	pos_5464	pos	45.8
Protoporphyrin Ix	metab_10228	C34H34N4O4	1.0107	1.0107	1.0412	0.0583	8.531E-8	7.894E-7	6.619	0.00522	6.357	0.01644	up	C02191	-	-	map01100;map01110;map00860;map01240	Metabolic pathways;Biosynthesis of secondary metabolites;Porphyrin metabolism;Biosynthesis of cofactors	Metabolism;Metabolism;Metabolism;Metabolism	Global and overview maps;Global and overview maps;Metabolism of cofactors and vitamins;Global and overview maps	HMDB0000241	Organoheterocyclic compounds	Tetrapyrroles and derivatives	Porphyrins	604.293	1.64633	M+ACN+H	0	55.8	pos_10229	pos	47.9
S-Oxocysteine	metab_13729	C3H6NO3S	1.0103	1.0105	0.9433	-0.0842	1.337E-5	6.05E-5	4.045	0.0324	4.288	0.0191	down	-	-	-	-	-	-	-	HMDB0257422	Organic acids and derivatives	Carboxylic acids and derivatives	Amino acids, peptides, and analogues	170.976	3.71558	M+Cl	0	42.6	neg_1937	neg	45.8
Val Thr Phe	metab_8725	C18H27N3O5	1.0102	1.0101	1.0497	0.0699	2.14E-8	2.722E-7	5.496	0.01322	5.236	0.003396	up	-	-	-	-	-	-	-	-	-	-	-	366.202	4.4289	M+H	64.7	0	pos_8726	pos	50.3
Leu-Ile-Asp	metab_13559	C16H29N3O6	1.0099	1.0097	1.0458	0.0646	3.035E-6	1.912E-5	5.503	0.02587	5.262	0.01299	up	-	-	-	-	-	-	-	-	-	-	-	358.197	3.47552	M-H	69.5	0	neg_1767	neg	51.4
Desmethyl Fluvoxamine	metab_9022	C14H19F3N2O2	1.0089	1.0089	1.0467	0.0659	1.626E-8	2.22E-7	5.824	0.005227	5.564	0.01191	up	-	-	-	-	-	-	-	HMDB0251053	Benzenoids	Benzene and substituted derivatives	Trifluoromethylbenzenes	305.15	4.03845	M+H	0	56	pos_9023	pos	47.8
Val Val Val	metab_9277	C15H29N3O4	1.0087	1.0086	1.0447	0.0631	2.865E-10	1.334E-8	6.056	0.006521	5.797	0.001097	up	-	-	-	-	-	-	-	-	-	-	-	316.223	3.6966	M+H	54.9	0	pos_9278	pos	49.6
3-Fluoro-N-Methyl-N-[(4-Methyloxan-4-Yl)Methyl]Benzenesulfonamide	metab_9563	C14H20FNO3S	1.0066	1.0066	1.0468	0.066	2.867E-7	2.061E-6	5.816	0.01203	5.556	0.01721	up	-	-	-	-	-	-	-	-	-	-	-	302.123	3.38085	M+H	36.1	0	pos_9564	pos	43.6
N-Acetyl-D-Galactosamine	metab_10921	C8H15NO6	1.0061	1.006	1.041	0.058	2.747E-8	3.282E-7	6.551	0.0141	6.293	0.0007783	up	C01132	Carbohydrates	Monosaccharides	map01100;map00520;map02060;map01250;map00052	Metabolic pathways;Amino sugar and nucleotide sugar metabolism;Phosphotransferase system (PTS);Biosynthesis of nucleotide sugars;Galactose metabolism	Metabolism;Metabolism;Environmental Information Processing;Metabolism;Metabolism	Global and overview maps;Carbohydrate metabolism;Membrane transport;Global and overview maps;Carbohydrate metabolism	-	-	-	-	204.086	0.75705	M+H-H2O	82.9	0	pos_10922	pos	55.2
5-[5-(6-Methoxypyridin-3-Yl)-1,2,4-Oxadiazol-3-Yl]-2-Methyl-1,3-Benzoxazole	metab_3699	C16H12N4O3	1.0058	1.0058	1.0452	0.0638	2.326E-11	2.492E-9	5.967	0.002407	5.709	0.003593	up	-	-	-	-	-	-	-	-	-	-	-	309.097	5.32542	M+H	40.4	0	pos_3700	pos	45.1
Quebrachitol	metab_13303	C7H14O6	1.0048	1.0049	0.9541	-0.0677	2.956E-8	7.896E-7	4.911	0.01053	5.147	0.007697	down	C08257	-	-	-	-	-	-	HMDB0034221	Organic oxygen compounds	Organooxygen compounds	Alcohols and polyols	175.061	3.01657	M-H2O-H	43.2	0	neg_1511	neg	47.3
Phe Val Gly	metab_9510	C16H23N3O4	1.0037	1.0037	1.0531	0.0746	1.971E-5	6.466E-5	5.196	0.01887	4.934	0.03919	up	-	-	-	-	-	-	-	-	-	-	-	322.176	3.44498	M+H	64.1	0	pos_9511	pos	49.7
Glu-Val-Phe	metab_17686	C19H27N3O6	1.0031	1.0029	1.0445	0.0629	1.476E-7	2.289E-6	5.535	0.01503	5.299	0.008021	up	-	-	-	-	-	-	-	-	-	-	-	374.171	5.63322	M-H2O-H	81.8	0	neg_5894	neg	55.1
Delta-Valerolactam	metab_10148	C5H9NO	1.0025	1.0024	0.9611	-0.0572	9.021E-12	1.33E-9	6.328	0.001963	6.584	0.003099	down	-	-	-	-	-	-	-	HMDB0011749	Organoheterocyclic compounds	Piperidines	Piperidinones	100.075	2.05717	M+H	64.2	0	pos_10149	pos	51.2
Hydromorphone	metab_7014	C17H19NO3	1.0022	1.0021	1.0526	0.074	1.886E-5	6.225E-5	5.222	0.01073	4.961	0.04166	up	C07042	-	-	-	-	-	-	HMDB0014472	Alkaloids and derivatives	Morphinans	Not Available	286.143	6.16425	M+H	0	46.6	pos_7015	pos	46.7
Virginiamycin M1	metab_18293	C28H35N3O7	1.0019	1.0018	1.0461	0.065	4.463E-7	4.855E-6	5.332	0.01853	5.097	0.008795	up	C11299;_	-	-	-	-	-	-	HMDB0259836	Phenylpropanoids and polyketides	Macrolide lactams	Not Available	524.236	4.58608	M-H	0	62.2	neg_6501	neg	46.8
4-Hydroxycyclohexylcarboxylic Acid	metab_2195	C7H12O3	1.0016	1.0016	1.0491	0.0692	2.634E-9	6.046E-8	5.488	0.006019	5.231	0.007281	up	-	-	-	-	-	-	-	HMDB0001988	Organic oxygen compounds	Organooxygen compounds	Alcohols and polyols	145.086	3.3755	M+H	0	44.5	pos_2196	pos	47.7
Val Ser Phe	metab_8799	C17H25N3O5	1.0001	1.0001	1.0447	0.0631	1.953E-10	1.089E-8	5.959	0.004052	5.704	0.004558	up	-	-	-	-	-	-	-	-	-	-	-	352.186	4.33272	M+H	67.4	0	pos_8800	pos	51.3
Deoxynivalenol 3-Glucoside	metab_18571	C21H30O11	1	0.9995	1.0514	0.0723	0.0001774	0.0004827	4.97	0.02896	4.727	0.0518	up	-	-	-	-	-	-	-	HMDB0039852	Lipids and lipid-like molecules	Prenol lipids	Sesquiterpenoids	439.16	4.15895	M-H2O-H	0	51.2	neg_6779	neg	48.2
